# Supplementary material for: Functional characterization of a Penicillium chrysogenum mutanase gene induced upon co-cultivation with Bacillus subtilis
Source: BMC Microbiol. 2014 May 6;14:114. doi: 10.1186/1471-2180-14-114 (PMC4077275; doi:10.1186/1471-2180-14-114)
Supplement: Additional file 1: Table S1 — K-mean clustered gene expression profiles over the course of co-cultivation of P. chrysogenum with B. subtilis. The numerical data represent the average of the normalized hybridization data. [file 1471-2180-14-114-S1.xls]

## Sheet: Cluster 1
	Name	Description	t1=0h	t2=5h	t3=24h	t4=48h	t5=72h
Pc12g09270	Pc12g09270_at	strong similarity to assembly factor of cytochrome c oxidase Cox15 - Saccharomyces cerevisiae	91.25	109.05	447.65	725.65	745
Pc16g14160	Pc16g14160_at	similarity to hypothetical protein SMb20606 - Sinorhizobium meliloti	250.7	372.6	632.8	968.85	985
Pc13g05830	Pc13g05830_at	strong similarity to holocytochrome-c synthase cyt-2 - Neurospora crassa	95.75	101.55	281.7	349.05	361.6
Pc20g04080	Pc20g04080_at	strong similarity to gene involved in the regulation of penicillin biosynthesis suAprgA1 - Aspergillus nidulans	425.1	444.55	658.2	893.05	891.35
Pc22g05620	Pc22g05620_at	strong similarity to hypothetical protein contig12.tfa_1820cg - Aspergillus fumigatus	33.6	34.4	113.75	189.4	188.2
Pc20g03980	Pc20g03980_at	strong similarity to FAD-linked sulfhydryl oxidase Erv1 - Saccharomyces cerevisiae	28.35	36.85	88.65	112.7	139.55
Pc12g10220	Pc12g10220_at	strong similarity to hypothetical protein contig_1_59_scaffold_4.tfa_510cg - Aspergillus nidulans	127.7	125.45	190.2	258.8	253.05
Pc21g21990	Pc21g21990_at	strong similarity to mitochondrial import receptor TOM20 - Neurospora crassa	418.05	349.55	617.5	863.1	849.5
Pc16g11030	Pc16g11030_at	strong similarity to hypothetical mitochondrial carrier protein SPBP23A10.06 - Schizosaccharomyces pombe	60.85	62.15	176	230.3	234
Pc18g04180	Pc18g04180_at	similarity to hypothetical protein F4I1.34 - Arabidopsis thaliana	65.95	67.7	113.9	156.35	172.7
Pc14g01670	Pc14g01670_at	strong similarity to serine threonine kinase like protein An18g06320 - Aspergillus niger	12.005	12.005	12.005	17.95	12.005
Pc22g06960	Pc22g06960_at	strong similarity to ribose-phosphate pyrophosphokinase Prs2 - Saccharomyces cerevisiae	711.95	737.45	1046.8	1370.85	1463.15
Pc20g01800	Pc20g01800_at	strong similarity to hypothetical protein contig42.tfa_690wg - Aspergillus fumigatus	145.15	158.65	253	341.8	373.6
Pc13g12380	Pc13g12380_at	strong similarity to antiproliferative protein prohibitin Phb1 - Saccharomyces cerevisiae	664.75	731.7	1124.5	1567.5	1718.4
Pc20g14840	Pc20g14840_at	similarity to hypothetical monocarboxylate permease Esbp6 - Saccharomyces cerevisiae	51.85	73.45	261.6	405.75	468.05
Pc12g02530	Pc12g02530_at	strong similarity to hypothetical protein An15g04510 - Aspergillus niger	94.6	90.5	169.75	189.1	197.75
Pc21g04600	Pc21g04600_at	strong similarity to mitochondrial protein Mia1 - Saccharomyces cerevisiae	165.35	155.55	366.1	483.55	429.65
Pc21g18470	Pc21g18470_at	similarity to protein of relevant evolutionary and lymphoid interest PRELI - Homo sapiens	233.9	251.1	453.95	542.15	520.45
Pc16g14650	Pc16g14650_at	strong similarity to hypothetical protein contig_1_139_scaffold_11.tfa_640wg - Aspergillus nidulans	322.8	391.8	696.85	1311.35	1143.35
Pc21g18790	Pc21g18790_at	strong similarity to hypothetical protein An02g09790 - Aspergillus niger	134.5	104.9	183.8	211.15	230.45
Pc13g12860	Pc13g12860_at	strong similarity to hypothetical protein contig46_part_i.tfa_2800cg - Aspergillus fumigatus	75.25	74.2	180.2	211.6	234.7
Pc22g11330	Pc22g11330_at	strong similarity to hypothetical protein An07g09900 - Aspergillus niger	193.1	241.5	539.65	630.85	670.85
Pc21g12130	Pc21g12130_at	weak similarity to assembly factor of cytochrome c oxidase Pet117 - Saccharomyces cerevisiae	98.8	116.85	256.65	312	359.2
Pc13g08090	Pc13g08090_at	strong similarity to mitochondrial aspartate--tRNA ligase Msd1 - Saccharomyces cerevisiae	47.55	48.35	119.6	154.25	151.4
Pc15g01250	Pc15g01250_at	similarity to copper metallochaperone Cox17 - Saccharomyces cerevisiae	151.7	149.85	374.1	531.45	581.5
Pc21g09120	Pc21g09120_at	strong similarity to chaperone protein Atp11 - Saccharomyces cerevisiae	82.1	71.35	150.2	193.7	171.8
Pc22g02490	Pc22g02490_at	strong similarity to hypothetical protein B13I18.80 - Neurospora crassa	36.6	33.25	81.5	107.85	99.75
Pc13g06720	Pc13g06720_at	similarity to hypothetical protein YPL107w - Saccharomyces cerevisiae	29.55	37.35	51.2	59	65.05
Pc16g06270	Pc16g06270_at	strong similarity to membrane associated protein like protein An08g01590 - Aspergillus niger	95.35	105.8	147.5	179.5	197.3
Pc15g01930	Pc15g01930_at	strong similarity to hypothetical protein An02g13200 - Aspergillus niger	96.85	115.8	213.7	245.25	277.55
Pc12g10440	Pc12g10440_at	strong similarity to alternative oxidase aox1 - Aspergillus niger	31.3	21.2	982.25	1577.05	1558.7
Pc12g03690	Pc12g03690_at	strong similarity to hypothetical protein contig_1_116_scaffold_8.tfa_30wg - Aspergillus nidulans	39.5	27.75	76	123.45	186.75
Pc22g11740	Pc22g11740_at	strong similarity to hypothetical peptidase 48 family protein SPAP14E8.04 - Schizosaccharomyces pombe	84.6	83.4	213.3	387.15	430.6
Pc16g04100	Pc16g04100_at	similarity to mitochondrial protein Atp10 - Saccharomyces cerevisiae	61.55	64.65	94.45	107.6	120.5
Pc21g11580	Pc21g11580_at	strong similarity to mRNA processing protein of cytochrome c oxidase Mss51 - Saccharomyces cerevisiae	118.35	91.55	189.05	346.85	323.05
Pc20g14590	Pc20g14590_at	strong similarity to assembly factor of cytochrome c oxidase Cox11 - Saccharomyces cerevisiae	661.6	602.6	1223.45	1904.45	2452.2
Pc21g10690	Pc21g10690_at	strong similarity to hypothetical protein contig1488_2.tfa_1690cg - Aspergillus fumigatus	73.65	85.15	543.85	831.25	767.85
Pc13g04120	Pc13g04120_at	strong similarity to mitochondrial ribosomal protein of the large subunit L14 - Saccharomyces cerevisiae	345.7	349	519.65	591.25	686.4
Pc13g06160	Pc13g06160_at	weak similarity to hypothetical protein T13C5.6 - Caenorhabditis elegans	185.1	208.95	281.6	342.5	362.25
Pc22g18310	Pc22g18310_at	strong similarity to holocytochrome-c synthase Cyt2 - Saccharomyces cerevisiae	92.25	110.8	211.85	246.7	264
Pc21g22760	Pc21g22760_at	strong similarity to integral membrane protein like protein An04g06980 - Aspergillus niger	100.65	163.5	255.85	252.5	233
Pc20g01630	Pc20g01630_at	strong similarity to dihydrolipoamide acetyltransferase Lat1 - Saccharomyces cerevisiae	462.15	580.15	905.85	957	1106.1
Pc13g07980	Pc13g07980_at	strong similarity to mitochondrial tyrosine--tRNA ligase CYT-18 - Neurospora crassa	53.45	61.75	133.25	207.9	243.15
Pc20g15130	Pc20g15130_at	strong similarity to ferredoxin-NADP+ reductase FNR - Homo sapiens	81.85	77	93.2	100.5	108.95
Pc22g05060	Pc22g05060_at	weak similarity to caffeine-induced death protein cid2p - Schizosaccharomyces pombe	203.15	191	286.1	388.85	415.05
Pc22g19750	Pc22g19750_at	strong similarity to hypothetical protein An16g05440 - Aspergillus niger	98.05	120.45	165.2	156.1	177.9
Pc22g23940	Pc22g23940_at	strong similarity to mitochondrial RNA splicing protein Mrs2 - Saccharomyces cerevisiae	60.2	57.35	125.2	241.8	237.65
Pc12g06740	Pc12g06740_at	strong similarity to hypothetical protein An07g02280 - Aspergillus niger	65.7	60.5	88.45	119.6	128.95
Pc16g08180	Pc16g08180_at	strong similarity to hypothetical transcription activator SPAC139.03 - Schizosaccharomyces pombe	124.35	134.25	199.2	280.75	299.7
Pc13g06010	Pc13g06010_at	strong similarity to hypothetical protein SPBC365.16 - Schizosaccharomyces pombe	112.2	89.2	210.15	158.9	155
Pc16g09500	Pc16g09500_at	strong similarity to hypothetical protein 1244_scaffold_3.tfa_50cg - Fusarium graminearum	23.4	36.85	46.85	45.1	61.45
Pc20g07590	Pc20g07590_at	similarity to hypothetical protein YMR002w - Saccharomyces cerevisiae	1154.6	1126	1708.6	2227	2161.8
Pc13g10830	Pc13g10830_at	strong similarity to mitochondrial receptor complex chain MOM22 - Neurospora crassa	456.15	438.75	612.3	662.3	704.9
Pc21g14040	Pc21g14040_at	strong similarity to hexose transporter Hxt2 - Saccharomyces cerevisiae	172.7	220.55	551.5	738.65	769.75
Pc22g14410	Pc22g14410_at	similarity to mitochondrial ribosomal protein Img1 - Saccharomyces cerevisiae	251.65	256.7	394.75	405.25	398.5
Pc21g14900	Pc21g14900_at	strong similarity to mitochondrial inner membrane translocase component TIM22 - Neurospora crassa	109.45	114.15	279.95	395.75	395.05
Pc20g12180	Pc20g12180_at	strong similarity to mitochondrial translation optimization protein Mto1 - Saccharomyces cerevisiae	35.3	30.85	67.65	91.6	78.65
Pc20g01440	Pc20g01440_at	similarity to hypothetical protein PA3022 - Pseudomonas aeruginosa	16.45	13.705	28.9	45.95	41.8
Pc13g12840	Pc13g12840_at	similarity to hypothetical protein contig46_part_i.tfa_2820wg - Aspergillus fumigatus	518.4	510.75	711.8	739.85	683.75
Pc20g07740	Pc20g07740_at	strong similarity to hypothetical protein contig1487_1.tfa_850cg - Aspergillus fumigatus	167.7	161.35	253.2	286.8	284.15
Pc21g13710	Pc21g13710_at	strong similarity to mitochondrial isoleucine--tRNA ligase Ism1 - Saccharomyces cerevisiae	160.4	184.45	336.35	438.6	489
Pc21g04720	Pc21g04720_at	strong similarity to hypothetical protein contig42.tfa_2380cg - Aspergillus fumigatus	63.95	62.1	99	106.8	113.15
Pc20g00190	Pc20g00190_at	weak similarity to methionine-N-acetyltransferase Nat2 - Saccharomyces cerevisiae	58	59.75	145.7	207.9	229.45
Pc20g12050	Pc20g12050_at	weak similarity to urease accessory protein ureF - Actinobacillus pleuropneumoniae	60.45	39.85	113.75	166.85	134.7
Pc13g02920	Pc13g02920_at	strong similarity to host infection protein cap20 - Colletotrichum gloeosporioides	392.35	330.6	842.85	1457.5	1800.35
Pc20g11550	Pc20g11550_at	strong similarity to para aminobenzoic acid synthase pabaA - Aspergillus fumigatus	27.05	20.35	41.05	53.9	70.15
Pc14g01420	Pc14g01420_at	strong similarity to hypothetical protein An03g03290 - Aspergillus niger	112.7	116.3	193.9	234.2	206.4
Pc16g11440	Pc16g11440_at	hypothetical protein	13.85	17.45	30.15	44.1	50.45
Pc15g00780	Pc15g00780_at	similarity to hypothetical protein SPBC21D10.07 - Schizosaccharomyces pombe	125.9	123.15	334.35	488	570.2
Pc13g07460	Pc13g07460_at	strong similarity to hypothetical protein An04g02330 - Aspergillus niger	140.6	151.5	210.4	245.2	279.8
Pc18g05400	Pc18g05400_at	strong similarity to mitochondrial m-AAA protease subunit Yta12 - Saccharomyces cerevisiae	242.3	255.65	465.2	622.95	570.1
Pc15g00300	Pc15g00300_at	strong similarity to hypothetical protein contig_1_128_scaffold_9.tfa_500wg - Aspergillus nidulans	123.65	127.5	540.55	957.8	1067.85
Pc13g07310	Pc13g07310_at	strong similarity to mitochondrial methionine--tRNA ligase MetRS - Candida albicans	86.15	82.7	110.65	133.55	142.95
Pc22g18230	Pc22g18230_at	strong similarity to acyl-CoA thioesterase act48.1 - Mus musculus	107.2	86.65	147.15	136.5	119.2
Pc21g13040	Pc21g13040_at	strong similarity to membrane protein Tpo2 - Saccharomyces cerevisiae	211.7	286.95	857.1	1175.15	1267.8
Pc18g02090	Pc18g02090_at	strong similarity to hypothetical protein An18g03335 - Aspergillus niger	66.45	73.15	114.75	127.55	125.9
Pc12g09740	Pc12g09740_at	strong similarity to fructosyl amine oxygen oxidoreductase - Aspergillus fumigatus	43.3	63.45	106.3	143.25	148.25
Pc20g13320	Pc20g13320_at	strong similarity to hypothetical protein B2J23.160 - Neurospora crassa	63.25	59.05	89.7	94.35	99.2
Pc13g15880	Pc13g15880_at	strong similarity to hypothetical oxidoreductase PA0147 - Pseudomonas aeruginosa	16.35	20.2	37.75	38.2	28.65
Pc22g17800	Pc22g17800_at	strong similarity to protein probably involved in the synthesis of Fe-S clusters Isu2 - Saccharomyces cerevisiae	675.3	591.15	823.65	1025.5	1055.75
Pc21g04670	Pc21g04670_at	strong similarity to hypothetical protein contig_1_98_scaffold_6.tfa_840cg - Aspergillus nidulans	407.85	377.7	522.95	649.6	658.3
Pc22g08090	Pc22g08090_at	similarity to ribosomal protein of the small subunit S18 rpsR - Escherichia coli	261.95	259.75	403.65	384.85	391.05
Pc22g03150	Pc22g03150_at	strong similarity to hypothetical protein 12F11.240 - Neurospora crassa	67.2	76.2	123.2	134.5	150.1
Pc12g12950	Pc12g12950_at	strong similarity to subunit of the mitochondrial inner membrane protein import machinery Mim23 - Saccharomyces cerevisiae	202.05	211.95	323.1	393.2	432.75
Pc15g00470	Pc15g00470_at	weak similarity to hypothetical protein UNC-89 - Caenorhabditis elegans	14.055	12.055	23.25	31.7	20.6
Pc13g05360	Pc13g05360_at	strong similarity to hypothetical protein YNR020c - Saccharomyces cerevisiae	161.05	181.05	536.65	706.8	687.05
Pc21g07870	Pc21g07870_at	strong similarity to deoxyribodipyrimidine photolyase like protein An03g03470 - Aspergillus niger	48.6	49.45	105.05	143.9	127.6
Pc12g07280	Pc12g07280_at	strong similarity to cytochrome c cyc - Aspergillus niger	1555.5	1502.55	2860.6	3791.5	3846.85
Pc13g11310	Pc13g11310_at	strong similarity to mitochondrial ribosomal protein of the large subunit Yml3 - Saccharomyces cerevisiae	173.25	166.6	253.1	276.45	274.1
Pc20g07830	Pc20g07830_at	strong similarity to trans-pentaprenyltranstransferase Coq1 - Saccharomyces cerevisiae	103.35	90.6	194.6	212.75	222.05
Pc21g01750	Pc21g01750_at	strong similarity to mitochondrial glutamate--tRNA ligase Mse1 - Saccharomyces cerevisiae	35.75	29.05	51.45	64.25	67.65
Pc22g03610	Pc22g03610_at	strong similarity to hypothetical protein An01g09200 - Aspergillus niger	68	67.15	154	186.5	197.25
Pc21g04540	Pc21g04540_at	strong similarity to hypothetical protein CAD21419.1 - Neurospora crassa	628.7	632.05	768.35	862	863.8
Pc20g01220	Pc20g01220_at	strong similarity to multidrug resistance protein mdr1 - Aspergillus flavus	113.3	83.35	221.5	546.25	614.5
Pc20g07570	Pc20g07570_at	strong similarity to protein SURF1 - Mus musculus	103.05	118.55	210.1	250.05	246.75
Pc22g19540	Pc22g19540_at	weak similarity to transcription factor Arg81 - Saccharomyces cerevisiae	120.65	161.05	206.85	221.75	248.6
Pc16g12910	Pc16g12910_at	strong similarity to ABC transporter CDR4 - Candida albicans	543.2	456.55	529.25	675.3	425.8
Pc22g05750	Pc22g05750_at	strong similarity to fructose-1,6-bisphosphatase fbpA - Aspergillus oryzae	777.05	650.55	1455.05	1322.15	1034
Pc18g05390	Pc18g05390_at	similarity to hypothetical transcription regulator SPAC11D3.07c - Schizosaccharomyces pombe	135.15	118.5	214.7	288.45	281.45
Pc21g07500	Pc21g07500_at	strong similarity to hypothetical beta-transducin SPAC3H5.08c - Schizosaccharomyces pombe	22.75	33.3	39.4	45.35	50.25
Pc21g15780	Pc21g15780_at	strong similarity to chitinase precursor chit33 - Trichoderma harzianum [putative sequencing error]	12.455	12.35	14.9	30.2	16.55
Pc21g01740	Pc21g01740_at	strong similarity to dnaJ protein homolog Ydj1 - Saccharomyces cerevisiae	73.05	70.15	125.35	170.7	167.8
Pc13g11010	Pc13g11010_at	strong similarity to hypothetical protein - Aspergillus fumigatus	59.65	47.3	76.8	82.95	102.2
Pc21g05220	Pc21g05220_at	similarity to ATP synthase coupling factor (F0) subunit e Tim11 - Saccharomyces cerevisiae	354.2	388.8	624.35	662.05	670.55
Pc21g12050	Pc21g12050_at	weak similarity to hypothetical protein SPAC23G3.04 - Schizosaccharomyces pombe	128.25	135.85	168.05	176.6	169.45
Pc22g21080	Pc22g21080_at	strong similarity to hypothetical protein contig31_part_i.tfa_2400wg - Aspergillus fumigatus	38.15	35.15	68.5	85.9	90.6
Pc20g11240	Pc20g11240_at	strong similarity to mediator of 40S ribosomal subunit assembly like protein An16g07470 - Aspergillus niger	63.95	55.3	99.4	119.4	120.75
Pc21g13260	Pc21g13260_at	weak similarity to transcription activator of lysine pathway Lys14 - Saccharomyces cerevisiae	45.65	40.7	72.45	99.7	119.05
Pc22g21620	Pc22g21620_at	similarity to lipase LipP - Pseudomonas sp.	159.25	147.75	250.65	244.45	238.85
Pc20g15450	Pc20g15450_at	hypothetical protein	13.05	12.005	18.35	27.25	17.3
Pc20g12460	Pc20g12460_at	similarity to assembly factor of cytochrome c oxidase Pet100 - Saccharomyces cerevisiae	119.45	132.65	231	277.25	302
Pc12g07410	Pc12g07410_at	strong similarity to chaperone involved in mitochondrial protein import Mge1 - Saccharomyces cerevisiae	292.65	313.45	677	740.65	803.95
Pc15g01890	Pc15g01890_at	strong similarity to assembly factor of cytochrome c oxidase Sco1 - Saccharomyces cerevisiae	111	140.45	386.9	513.2	607.4
Pc13g01040	Pc13g01040_at	strong similarity to SR-protein-specific serine kinase like protein An15g05650 - Aspergillus niger	85.2	80.85	123.25	198.6	189.2
Pc15g00710	Pc15g00710_at	strong similarity to protein influencing Itr1 expression Die2 - Saccharomyces cerevisiae	56.9	63.75	94.7	105.45	107.25
Pc22g13890	Pc22g13890_at	strong similarity to hypothetical protein An09g06300 - Aspergillus niger	237.25	216.85	427.4	579.7	667.95
Pc13g07450	Pc13g07450_at	strong similarity to metalloprotease 1 MP1 - Homo sapiens	180.75	196.9	350.6	473.9	492.25
Pc16g10480	Pc16g10480_at	strong similarity to prohibitin Phb2 - Saccharomyces cerevisiae	999.25	1062.7	1470.6	1903.85	1980.6
Pc21g07900	Pc21g07900_at	strong similarity to hypothetical protein contig_1_113_scaffold_8.tfa_190wg - Aspergillus nidulans	268.95	257.15	440.15	555.9	465.75
Pc12g16260	Pc12g16260_at	strong similarity to hypothetical cytochrome c oxidase assembly protein SPAC1420.04c - Schizosaccharomyces pombe	76.95	61.65	183.45	236.75	212.05
Pc21g18950	Pc21g18950_at	weak similarity to hypothetical protein 65E11.100 - Neurospora crassa	40	49.25	81.6	90	105
Pc21g14920	Pc21g14920_at	weak similarity to serine threonine protein kinase SRPK1 - Arabidopsis thaliana	63.6	67.5	176.65	293.45	315.2
Pc20g12570	Pc20g12570_at	strong similarity to hypothetical conserved protein aq_1575 - Aquifex aeolicus	68.35	58.15	122.3	131	138.9
Pc22g25080	Pc22g25080_at	strong similarity to hypothetical protein contig589.tfa_1900wg - Aspergillus fumigatus	406.3	405.6	557.35	555.7	577.95
Pc20g14480	Pc20g14480_at	similarity to hypothetical small hypothetical zinc-finger protein tim13p - Schizosaccharomyces pombe	269	227.75	363.3	374.75	463.15
Pc13g10610	Pc13g10610_at	strong similarity to hypothetical protein An16g03980 - Aspergillus niger	189	229.4	294	346.15	309
Pc12g14620	Pc12g14620_at	strong similarity to flavohemoglobin Fhp - Alcaligenes eutrophus	114.55	142.9	393.95	784.4	820.55
Pc22g03130	Pc22g03130_at	strong similarity to hypothetical protein CAD36989.1 - Neurospora crassa	43.35	42.15	80.65	108.65	125.7
Pc18g06290	Pc18g06290_at	strong similarity to hypothetical NADPH dehydrogenase Oye3 - Saccharomyces cerevisiae	17	14.65	31.3	57.4	65.05
Pc21g12650	Pc21g12650_at	similarity to mitochondrial protein TOM6 - Neurospora crassa	585.3	658.85	892.45	874.85	807.5
Pc12g12330	Pc12g12330_at	strong similarity to cytochrome P450 monooxygenase TRI11 - Fusarium sporotrichioides	44.4	34.75	96.8	113.65	135.3
Pc20g05330	Pc20g05330_at	similarity to hypothetical mitochondrial ribosomal protein - Schizosaccharomyces pombe	231.65	237.25	330.8	367.7	385.45
Pc18g05380	Pc18g05380_at	strong similarity to methylation-controlled DNAJ-like protein like protein An07g07020 - Aspergillus niger	114	134.85	262.45	288	277.2
Pc13g05610	Pc13g05610_at	strong similarity to general activator of pre-mRNA splicing like protein An14g00030 - Aspergillus niger	167.55	148.35	258.25	328.2	320.65
Pc22g11380	Pc22g11380_at	strong similarity to hypothetical protein B9J10.230 - Neurospora crassa	80.3	94.6	303.35	451.4	513.05
Pc13g06650	Pc13g06650_at	strong similarity to beta-succinyl CoA synthase precursor scsB - Neocallimastix frontalis	713.5	648	847.8	1029	818.35
Pc22g13300	Pc22g13300_at	strong similarity to protoporphyrinogen oxidase PPO - Mus musculus	97.55	90	142.2	131.45	146
Pc21g07660	Pc21g07660_at	strong similarity to hypothetical protein SPAC21E11.07 - Schizosaccharomyces pombe	52.4	49.3	131.5	188.45	196.05
Pc22g12080	Pc22g12080_at	strong similarity to hypothetical protein SPBC19C2.11c - Schizosaccharomyces pombe	97.4	101.7	157.7	167.45	184.05
Pc22g02590	Pc22g02590_at	strong similarity to hypothetical protein YLR361c - Saccharomyces cerevisiae	171.35	172.1	217	231	254.6
Pc21g13540	Pc21g13540_at	strong similarity to malonyl CoA synthase matB - Rhizobium trifolii	21.05	24.45	50.9	68.8	73.9
Pc06g02300_s	Pc06g02300_s_at	weak similarity to reverse transcriptase homolog - Bombyx mori	96.95	95.75	120.25	142.2	136.3
Pc13g07690	Pc13g07690_at	weak similarity to heart muscle protein mitofilin HMP - Homo sapiens	265.15	285.45	388.7	419.7	432.7
Pc21g15750	Pc21g15750_at	strong similarity to ribosomal protein of the large subunit like protein An09g05980 - Aspergillus niger	153.1	113.95	169.85	212.95	197
Pc20g00210	Pc20g00210_at	similarity to hypothetical membrane protein YIL157c - Saccharomyces cerevisiae	159	155.8	309.55	416	451.15
Pc16g14150	Pc16g14150_at	similarity to enoyl reductase of the lovastatin biosynthesis like protein An07g01200 - Aspergillus niger [putative sequencing error]	13.75	17.25	22.45	31.2	26.4
Pc21g09900	Pc21g09900_at	strong similarity to succinate dehydrogenase iron-sulfur protein subunit Sdh2 - Saccharomyces cerevisiae	232.9	270.2	530.55	611.45	604.7
Pc12g15010	Pc12g15010_at	strong similarity to mitochondrial elongation factor like protein An08g04470 - Aspergillus niger	611.85	566.7	1154.95	1509.9	1473.1
Pc21g04190	Pc21g04190_at	strong similarity to hypothetical membrane protein YNL011c - Saccharomyces cerevisiae	36.1	32.4	55.35	85.2	94.5
Pc13g10520	Pc13g10520_at	strong similarity to hypothetical protein yraM - Bacillus subtilis	27.7	33.3	55	51.9	49.9
Pc18g01830	Pc18g01830_at	strong similarity to hypothetical protein contig_1_78_scaffold_5.tfa_640wg - Aspergillus nidulans	496.05	601.4	635.35	684.55	678.2
Pc12g05380	Pc12g05380_at	strong similarity to coproporphyrinogen oxidase III Hem13 - Saccharomyces cerevisiae	198.1	220.2	280.55	296.35	326.7
Pc16g08520	Pc16g08520_at	weak similarity to hypothetical protein related to aimless RasGEF CAD21199.1 - Neurospora crassa [putative sequencing error]	105.05	109.85	189.7	184.85	189.8
Pc12g05360	Pc12g05360_at	strong similarity to mitochondrial carrier protein Yhm1 - Saccharomyces cerevisiae	322.65	306.55	698.55	769.55	768.8
Pc13g04990	Pc13g04990_at	strong similarity to hypothetical protein contig31_part_i.tfa_250wg - Aspergillus_fumigatus	54	50.9	78.3	90.65	107.65
Pc22g19990	Pc22g19990_at	strong similarity to endonuclease SceI 75 kDa subunit Ens1 - Saccharomyces cerevisiae	883.4	930.7	1714.9	2143.25	1974.2
Pc13g04150	Pc13g04150_at	strong similarity to DEAD box RNA helicase like protein An12g03850 - Aspergillus niger	62.65	69.3	111.95	138.65	138.6
Pc24g02480_s	Pc24g02480_s_at	similarity to 35.6K acid phosphatase - Aspergillus nidulans	42.6	27.7	64.2	71.7	79
Pc20g10760	Pc20g10760_at	weak similarity to hypothetical protein B2I10.080 - Neurospora crassa	79.6	72.4	104.65	105.4	110.15
Pc14g00800	Pc14g00800_at	strong similarity to hypothetical protein YGL144c - Saccharomyces cerevisiae	120.25	136.3	169.1	204.4	182.75
Pc22g06790	Pc22g06790_at	strong similarity to hypothetical protein An04g05710 - Aspergillus niger	89.6	98.4	181.9	255.1	278
Pc22g14260	Pc22g14260_at	similarity to succinate dehydrogenase cytochrome b subunit Sdh3 - Saccharomyces cerevisiae	625.1	635.05	1026.95	974.3	855.4
Pc22g02030	Pc22g02030_at	strong similarity to hypothetical protein contig1492_0.tfa_5110wg - Aspergillus fumigatus	93.85	109.05	154.15	158.35	180.55

## Sheet: Cluster2
	Name	Description	t1=0h	t2=5h	t3=24h	t4=48h	t5=72h
Pc12g01330	Pc12g01330_at	strong similarity to hypothetical protein contig31_part_ii.tfa_1360wg - Aspergillus fumigatus	1268.4	1251.8	624.45	217.95	207.75
Pc13g05380	Pc13g05380_at	strong similarity to hypothetical protein YPR040w - Saccharomyces cerevisiae	203.45	227.05	191.15	119.65	125.55
Pc12g02420	Pc12g02420_at	strong similarity to hypothetical UDP-glucose,sterol transferase gstA - Aspergillus oryzae	30.55	31.8	17.85	12.005	12.005
Pc16g02580	Pc16g02580_at	hypothetical protein	164.25	150.1	93.9	46.3	29.35
Pc20g07940	Pc20g07940_at	similarity to hypothetical conserved protein - Rhodobacter capsulatus	165.15	174.45	110.65	82.1	65.55
Pc21g06300	Pc21g06300_at	strong similarity to hypothetical protein contig5_part_i.tfa_2580cg - Aspergillus fumigatus	124.55	224.8	140.7	96.15	122.7
Pc06g02040	Pc06g02040_at	similarity to hypothetical protein 15_scaffold_1.tfa_520cg - Fusarium graminearum	466.2	319.1	224.2	146.05	138.5
Pc22g24660	Pc22g24660_at	similarity to hypothetical protein mg07603.1 - Magnaporthe grisea	647.85	687.65	479.9	316.95	245.25
Pc21g22000	Pc21g22000_at	strong similarity to 1,3-beta-glucanosyltransferase gel1 - Aspergillus fumigatus	1118.55	1127.8	795.75	553.4	419.5
Pc13g00530	Pc13g00530_at	similarity to helicase Pif1 - Saccharomyces cerevisiae	46.25	37.2	22.85	13.555	14.3
Pc12g10800	Pc12g10800_at	strong similarity to endo 1,5-alpha-arabinanase abnA - Aspergillus niger	1036.55	748.5	454.3	167.15	74.8
Pc22g22050	Pc22g22050_at	strong similarity to hypothetical protein contig1497_4.tfa_1190cg - Aspergillus fumigatus	402.45	326	300.05	227.25	199.75
Pc15g01370	Pc15g01370_at	strong similarity to hypothetical neutral amino acid permease - Neurospora crassa	29.7	28.7	22.65	13.6	12.005
Pc22g00530	Pc22g00530_at	similarity to hypothetical protein contig_1_93_scaffold_6.tfa_770cg - Aspergillus nidulans	1014.5	969.9	554.1	166.1	107.3
Pc22g16030	Pc22g16030_at	strong similarity to hypothetical protein contig5_part_ii.tfa_1430wg - Aspergillus fumigatus	340.3	325.6	213.9	75.2	46.35
Pc22g13960	Pc22g13960_at	strong similarity to transmembrane protein PTH11 - Magnaporthe grisea	157.4	84	45.2	14.6	13.05
Pc21g08230	Pc21g08230_at	weak similarity to hypothetical protein SPBC17D11.03c - Schizosaccharomyces pombe	82.7	68.5	60.45	51.55	44.05
Pc22g02140	Pc22g02140_at	strong similarity to UDP-galactose transport protein SpUGT - Schizosaccharomyces pombe	506.35	521.35	424.35	349.05	334.75
Pc21g23770	Pc21g23770_at	similarity to rodletless protein rodA - Aspergillus nidulans	2633.45	1937.05	685.8	83.6	37.5
Pc20g06130	Pc20g06130_at	similarity to developmentally regulated spherulin 4 - Physarum polycephalum	503.8	545.3	381.6	181.8	154.3
Pc16g03370	Pc16g03370_at	strong similarity to hypothetical protein G11A3.030 - Neurospora crassa	62.6	67.45	39.95	23.55	17.95
Pc21g01050	Pc21g01050_at	strong similarity to NAD-dependent D-arabinitol dehydrogenase ard - Candida tropicalis	848.3	894.9	543	328.25	301.45
Pc20g09300	Pc20g09300_at	weak similarity to S-layer protein - Clostridium thermocellum	70.85	93.1	30.75	14.4	12.005
Pc46g00010_s	Pc46g00010_s_at	hypothetical protein	1286.3	1253.8	1043.3	722.15	575.45
Pc22g13780	Pc22g13780_at	strong similarity to hypothetical protein brt1 - Schizophyllum commune	166.7	120.65	91.4	41.8	23.35
Pc21g13140	Pc21g13140_at	strong similarity to cholinesterase 1 ChE1 - Branchiostoma floridae	325.7	271.4	240.8	154.45	106.7
Pc20g13560	Pc20g13560_at	strong similarity to glutamine synthase like protein An15g01850 - Aspergillus niger	75.75	72	56.25	41.1	28.5
Pc23g00680	Pc23g00680_at	strong similarity to hypothetical protein contig1492_0.tfa_6000wg - Aspergillus fumigatus	445	411.95	290.65	253.3	276.1
Pc14g01860	Pc14g01860_at	strong similarity to hypothetical related a-agglutinin core protein AGA1 - Neurospora crassa	142.05	119.05	110.6	69.25	50.15
Pc13g09260	Pc13g09260_at	strong similarity to anti-silencing function protein Asf1 - Saccharomyces cerevisiae	497.4	462.35	333.45	253.75	248.8
Pc21g00410	Pc21g00410_at	hypothetical protein	67.5	57.35	42.05	17.05	12.505
Pc21g04700	Pc21g04700_at	weak similarity to hypothetical protein An13g00570 - Aspergillus niger	101.8	65.15	38.45	21.2	22.4
Pc18g06270	Pc18g06270_at	strong similarity to hypothetical protein YCR010c - Saccharomyces cerevisiae	481.6	554.05	321.7	213.1	203.95
Pc13g00810	Pc13g00810_at	strong similarity to hypothetical protein An04g07610 - Aspergillus niger	1038.4	1063.9	724.25	526.25	474.1
Pc21g06460	Pc21g06460_at	strong similarity to protein CRO1 - Podospora anserina	95.7	102.7	63	63.7	60.2
Pc12g02950	Pc12g02950_at	hypothetical protein	1005.3	597.65	293.2	48.25	17.75
Pc13g00790_s	Pc13g00790_s_at	hypothetical protein	1631.75	1626.7	1106.25	620	441.9
Pc12g01520	Pc12g01520_at	strong similarity to endo-1,4-beta-xylanase - Penicillium sp.	51.8	44.15	25.65	17.3	22.65
Pc20g06000	Pc20g06000_at	strong similarity to hypothetical protein An02g12840 - Aspergillus niger	68.05	72	57.35	40.75	41.15
Pc20g12820	Pc20g12820_at	strong similarity to hypothetical protein 18_scaffold_1.tfa_360wg - Fusarium graminearum	117.8	86.7	38.4	16.5	24.75
Pc17g00090	Pc17g00090_at	weak similarity to hypothetical protein An09g01040 - Aspergillus niger [truncated ORF][putative pseudogene]	63.3	68.1	39	18	12.855
Pc13g06460	Pc13g06460_at	strong similarity to thymidylate synthase CATSA - Candida albicans	121.8	132.55	110.05	79.4	82.05
Pc06g02070_s	Pc06g02070_s_at	weak similarity to hypothetical protein contig46_part_ii.tfa_1990wg - Aspergillus fumigatus	134.5	99.35	51.9	35.2	28.35
Pc20g07140	Pc20g07140_at	hypothetical protein	42.5	49.05	12.005	12.005	12.005
Pc22g06210	Pc22g06210_at	strong similarity to 12-oxophytodienoate reductase opr - Lycopersicon esculentum	358.5	305.35	243.55	197.05	185.7
Pc13g10640	Pc13g10640_at	strong similarity to allantoate permease Dal5 - Saccharomyces cerevisiae	181	148.8	106.9	76	72.35
Pc09g00030_s	Pc09g00030_s_at	strong similarity to ribonuclease H 3-5 exonuclease like protein An11g03420 - Aspergillus niger	1055.85	1102.1	639.3	395.25	238.95
Pc21g18520	Pc21g18520_at	strong similarity to short-chain dehydrogenase sou1 - Candida albicans	1355.05	1453.7	957.2	404.2	325.05
Pc12g16510_s	Pc12g16510_s_at	weak similarity to bZIP transcription factor Yap3 - Saccharomyces cerevisiae	977.15	959.05	818.9	591.1	601.65
Pc15g00640	Pc15g00640_at	strong similarity to GDP dissociation inhibitor in the secretory pathway Gdi1 - Saccharomyces cerevisiae	1147.7	1379.85	1107.1	876.7	918.4
Pc22g25560	Pc22g25560_at	strong similarity to dUTP pyrophosphatase DUT1 - Candida albicans	534.25	511.3	336.65	200.1	186.3
Pc22g03700	Pc22g03700_at	similarity to methyl chloride transferase AAC72357.1 - Batis maritima	246.05	180.45	150	102.3	92.95
Pc12g14430	Pc12g14430_at	strong similarity to vacuolar H(+) Ca(2+) exchanger Vcx1 - Saccharomyces cerevisiae	254.3	200.95	152.75	88.5	89.3
Pc13g11960	Pc13g11960_at	strong similarity to hypothetical protein An09g02840 - Aspergillus niger	271.1	258.15	262.1	175.2	176.2
Pc22g21460	Pc22g21460_at	strong similarity to hypothetical protein contig31_part_i.tfa_2570wg - Aspergillus fumigatus	1214.7	1272.5	1042.6	899.85	779.1
Pc12g16410	Pc12g16410_at	weak similarity to hypothetical protein contig_1_79_scaffold_5.tfa_330wg - Aspergillus nidulans	881.05	724.5	507.8	345.85	304
Pc20g04290	Pc20g04290_at	hypothetical protein	42.65	40.2	19.4	13.3	13.055
Pc21g14410	Pc21g14410_at	strong similarity to hypothetical protein contig1495_1.tfa_80cg - Aspergillus fumigatus	25.65	32.3	19	12.005	12.005
Pc18g01580	Pc18g01580_at	hypothetical protein	1304.75	888.8	607.9	291.6	179.95
Pc22g24680	Pc22g24680_at	strong similarity to high-affinity glucose transporter HGT1 - Kluyveromyces lactis	1513.6	1754.5	1219.2	713.35	728.05
Pc09g00030	Pc09g00030_at	strong similarity to ribonuclease H 3-5 exonuclease like protein An11g03420 - Aspergillus niger	795.25	754.7	386.3	240.55	146.65
Pc20g07480	Pc20g07480_at	strong similarity to hypothetical protein An11g10080 - Aspergillus niger	253.4	272.2	220.7	174.9	151.15
Pc16g01080	Pc16g01080_at	weak similarity to hypothetical mitochondrial transport protein Arg11 - Saccharomyces cerevisiae	160.4	157.95	142.45	113.5	113.25
Pc20g10270	Pc20g10270_at	strong similarity to protein kinase functional homolog of cdc2 nimX - Aspergillus nidulans	40.9	28.45	26.1	13	12.005
Pc22g13620	Pc22g13620_at	strong similarity to hypothetical protein 1208_scaffold_3.tfa_20cg - Fusarium graminearum	185.95	141.15	119.45	86.65	81.05
Pc22g22540	Pc22g22540_at	strong similarity to hypothetical protein contig_1_7_scaffold_1.tfa_90cg - Aspergillus nidulans	37.3	30.25	26.7	16.25	12.255
Pc22g06250	Pc22g06250_at	strong similarity to hypothetical protein contig42.tfa_360cg - Aspergillus fumigatus	126.9	174.6	38.3	43.1	24.3
Pc21g21730	Pc21g21730_at	strong similarity to isopentenyl-diphosphate Delta-isomerase Idi1 - Saccharomyces cerevisiae	562.1	558.55	450.2	332	296.05
Pc16g10030	Pc16g10030_at	hypothetical protein	37.4	26.5	28.7	18.05	15.65
Pc12g04190	Pc12g04190_at	strong similarity to hypothetical protein SPBC16A3.10 - Schizosaccharomyces pombe	684.65	642.6	412.4	286.1	241.5
Pc22g08990	Pc22g08990_at	strong similarity to ferrioxamine B permease Sit1 - Saccharomyces cerevisiae	193.45	199.8	150.95	139.65	129.25
Pc22g14830	Pc22g14830_at	strong similarity to hypothetical protein contig5_part_ii.tfa_2370wg - Aspergillus fumigatus	137.6	182.75	123.5	97.7	102.95
Pc21g07830	Pc21g07830_at	strong similarity to hypothetical protein F28J12.200 - Arabidopsis thaliana	236.85	263.9	141.15	99.2	63.65
Pc18g06000	Pc18g06000_at	strong similarity to pyruvate kinase pkiA - Aspergillus niger	909.75	953.45	556	472.25	474.1
Pc24g02580	Pc24g02580_at	strong similarity to hypothetical protein ncu04085.1 - Neurospora crassa	564.35	404.75	318.35	200.2	166.25
Pc22g24800	Pc22g24800_at	similarity to beta-N-acetylhexosaminidase - Vibrio furnissii	1384.35	1518.1	872.4	754.75	600.9
Pc22g15490	Pc22g15490_at	strong similarity to hypothetical protein An15g02710 - Aspergillus niger	87.65	101.8	68.05	49.9	55.1
Pc12g13400	Pc12g13400_at	strong similarity to cephalosporin esterase - Rhodosporidium toruloides	224.6	200.5	130.4	62.15	44.2
Pc20g13580	Pc20g13580_at	similarity to hypothetical protein An15g02040 - Aspergillus niger	556.75	633.8	495.4	396.4	346.15
Pc16g09270	Pc16g09270_at	similarity to hypothetical protein SPBC1105.07c - Schizosaccharomyces pombe [putative sequencing error]	295.65	276.75	251.35	211.8	189.2
Pc21g14400	Pc21g14400_at	weak similarity to hypothetical membrane protein YMR266w - Saccharomyces cerevisiae	431.4	389.4	322.65	223.4	174.5
Pc16g09880	Pc16g09880_at	similarity to salicylate hydroxylase sal - Pseudomonas putida	246.7	223.25	144.05	89.15	61.05
Pc16g14620	Pc16g14620_at	strong similarity to hypothetical protein contig46_part_ii.tfa_1920wg - Aspergillus fumigatus	177.2	176.55	152.85	114.45	117.15
Pc12g05990	Pc12g05990_at	strong similarity to hypothetical protein all4736 - Nostoc sp.	242.3	242.7	199.6	180.9	142.45
Pc21g18810	Pc21g18810_at	similarity to hypothetical protein An02g09830 - Aspergillus niger	53.4	43.3	28.8	12.005	12.005
Pc22g20320	Pc22g20320_at	strong similarity to myo-inositol 2-dehydrogenase yisS - Bacillus subtilis	96.1	117.6	50.75	29.65	48
Pc24g00500	Pc24g00500_at	similarity to hypothetical protein An09g03310 - Aspergillus niger	198.95	206.05	96.85	64.75	33.1
Pc13g00800	Pc13g00800_at	weak similarity to hypothetical protein - Plasmodium falciparum	1099.15	1165.55	908.95	726.9	635.8
Pc06g00910	Pc06g00910_at	strong similarity to hypothetical protein An01g13370 - Aspergillus niger	375.1	350.6	266	180.2	160.25
Pc16g02870	Pc16g02870_at	strong similarity to hypothetical protein 1323_scaffold_5.tfa_520cg - Fusarium graminearum	386.1	307.8	251.8	178.1	135.65
Pc18g05580	Pc18g05580_at	strong similarity to nuclear movement protein nudC - Aspergillus nidulans	400.8	362.65	231.4	139.35	120.1
Pc13g14100	Pc13g14100_at	strong similarity to hypothetical protein An02g08990 - Aspergillus niger	250.35	248.85	189.65	114.2	82.05
Pc06g01960	Pc06g01960_at	hypothetical protein	707.45	684.95	568.35	424.1	423.7
Pc16g12090	Pc16g12090_at	strong similarity to fatty-acid subterminal hydroxylase P450foxy - Fusarium oxysporum	810.2	826.15	437.35	230	129.55
Pc10g00010_x	Pc10g00010_x_at	weak similarity to kinesin-related protein kLPA - Aspergillus nidulans	239.15	156.85	119.65	89.5	76.35
Pc22g04020	Pc22g04020_at	strong similarity to class I alpha-mannosidase like protein An06g01510 - Aspergillus niger	613.6	551.2	507.5	463.45	384.65
Pc40g00010_s	Pc40g00010_s_at	strong similarity to hypothetical protein An05g02120 - Aspergillus niger	400.2	403.55	357.5	287.1	260.95
Pc13g05310	Pc13g05310_at	strong similarity to vacuolar Ca(2+) H+-exchanging protein Hum1 - Saccharomyces cerevisiae	344.7	317	162.1	67.65	43.25
Pc20g06180	Pc20g06180_at	weak similarity to hypothetical protein An02g11240 - Aspergillus niger	935.55	909.25	697.3	434.25	403.25
Pc18g05810	Pc18g05810_at	strong similarity to hypothetical protein An07g09090 - Aspergillus niger	79.75	66.4	45.25	31.7	32.55
Pc22g23270	Pc22g23270_at	similarity to hypothetical dihydrofolate reductase CAB16576.1 - Schizosaccharomyces pombe	217.8	239.75	169.85	115.05	88.8
Pc06g01270	Pc06g01270_at	weak similarity to nitrogen assimilation regulatory protein nit-4 - Neurospora crassa	383.95	333	295.6	233.45	214.15
Pc16g11410	Pc16g11410_at	similarity to triacylglycerol lipase gehA - Propionibacterium acnes	165.6	170.15	111.4	63.65	51.75
Pc22g05600	Pc22g05600_at	similarity to hypothetical prefoldin subunit 1 - Neurospora crassa	204.35	167.1	148.2	126.5	117.4
Pc22g25490	Pc22g25490_at	strong similarity to hypothetical protein An01g05100 - Aspergillus niger	147.1	138.2	85.9	19.2	13.7
Pc20g01280	Pc20g01280_at	similarity to hypothetical v-snare binding protein SPAC56F8.07 - Schizosaccharomyces pombe	239.75	196.7	126.9	86.4	80.2
Pc24g00760	Pc24g00760_at	hypothetical protein	38.9	51	34.25	21.15	28.4
Pc13g11670	Pc13g11670_at	strong similarity to G protein alpha subunit mod-D - Podospora anserina	361.35	395.2	368.2	344.15	353.1
Pc21g02920	Pc21g02920_at	strong similarity to GTP-binding protein Rab6 - Homo sapiens	291.1	296.95	267.6	200.25	206.55
Pc24g00480	Pc24g00480_at	weak similarity to aspartic proteinase Yps3 - Saccharomyces cerevisiae	329.65	368.3	257.7	133	118.9
Pc22g25320	Pc22g25320_at	strong similarity to actin-capping protein beta chain - Gallus gallus	579.75	591.8	451.95	407.6	405.85
Pc22g15110	Pc22g15110_at	strong similarity to hypothetical protein An07g04970 - Aspergillus niger	366.3	460.1	300.55	287.7	298.65
Pc20g11710	Pc20g11710_at	strong similarity to sphingolipid metabolism Sur1 - Saccharomyces cerevisiae	291.8	294.5	255.75	206.95	201.95
Pc12g08730	Pc12g08730_at	strong similarity to conserved hypothetical protein - Xanthomonas axonopodis	467.5	1157.3	403.2	284.4	282.5
Pc22g24980	Pc22g24980_at	strong similarity to hypothetical protein binA - Aspergillus nidulans	472.15	504.5	279.8	202.55	251
Pc13g06480	Pc13g06480_at	similarity to hypothetical protein SPBC365.16 - Schizosaccharomyces pombe	31.4	35.15	12.905	12.005	12.005
Pc20g13770	Pc20g13770_at	strong similarity to hypothetical protein contig31_part_i.tfa_3020wg - Aspergillus fumigatus	120.55	130.65	98.25	66.3	71.45
Pc24g00410	Pc24g00410_at	strong similarity to hypothetical protein An08g12060 - Aspergillus niger [putative sequencing error]	43.4	38.8	16.75	12.005	12.005
Pc12g00650	Pc12g00650_at	similarity to hypothetical protein CC3092 - Caulobacter crescentus	2546.95	1919.85	1146.1	415.65	199.75
Pc13g09010	Pc13g09010_at	strong similarity to hypothetical protein An02g07410 - Aspergillus niger	295.5	342.75	253.65	203.7	189.8
Pc21g20320	Pc21g20320_at	similarity to hypothetical protein SPBC19G7.08c - Schizosaccharomyces pombe	102.8	114.7	97.8	71.4	70.85
Pc20g14030	Pc20g14030_at	strong similarity to metal-activated pyridoxal enzyme D-threonine aldolase - Arthrobacter sp.	227.25	268.3	180.95	157.75	163.7
Pc22g04130	Pc22g04130_at	strong similarity to hypothetical protein SPBC19G7.04 - Schizosaccharomyces pombe	73.9	72.45	60.7	61.95	59
Pc16g12410	Pc16g12410_at	similarity to SUN family protein su1p - Schizosaccharomyces pombe	222.4	275.55	173.2	104.15	77.5
Pc18g00380	Pc18g00380_at	strong similarity to saframycin Mx1 synthase safA - Myxococcus xanthus	306.35	305.3	230.6	241.55	210.35
Pc21g05380	Pc21g05380_at	hypothetical protein	1163.1	914.1	812.15	540.65	336.95
Pc13g00740	Pc13g00740_at	hypothetical protein	766.35	717	660.4	487.6	398.3
Pc06g01510	Pc06g01510_at	similarity to hypothetical protein AAM35689.1 - Xanthomonas axonopodis	130.05	110.5	38.45	12.005	12.605
Pc20g02780	Pc20g02780_at	strong similarity to hypothetical protein PA3829 - Pseudomonas aeruginosa	95.35	75.75	36.95	15.305	12.005
Pc22g18480	Pc22g18480_at	similarity to cofilin Cof1 - Saccharomyces cerevisiae	939.8	1457.1	882.9	918.1	1131.8
Pc16g12540	Pc16g12540_at	strong similarity to hypothetical transport protein YCR023c - Saccharomyces cerevisiae	64	56.55	52.3	28.1	26.95
Pc16g02220	Pc16g02220_at	strong similarity to hypothetical protein YGR266w - Saccharomyces cerevisiae	185.9	183	136.25	107.55	76.3
Pc22g05300	Pc22g05300_at	strong similarity to cyclin B nimE - Aspergillus nidulans	336.65	338.9	276.85	177.75	179.25
Pc16g15030	Pc16g15030_at	strong similarity to chitinase chiC - Aspergillus nidulans	49.35	30.6	32.1	15.5	12.005
Pc21g22040	Pc21g22040_at	strong similarity to hypothetical protein contig_1_153_scaffold_12.tfa_510wg - Aspergillus nidulans	608.3	421.85	150.75	34.2	12.7
Pc06g02060	Pc06g02060_at	hypothetical protein	374	390.45	267.55	184.6	161.7
Pc06g01490	Pc06g01490_at	strong similarity to hypothetical amine transporter SPCC18.02 - Schizosaccharomyces pombe	135.5	84.9	37.9	12.005	12.005
Pc22g05220	Pc22g05220_at	strong similarity to ubiquitin conjugating enzyme like protein Mms2 - Saccharomyces cerevisiae	775.55	863.6	737.8	607.5	613.55
Pc16g08670	Pc16g08670_at	strong similarity to C-8 sterol isomerase erg-1 - Neurospora crassa	443.45	438.05	375.4	257.95	263.15
Pc12g12440_x	Pc12g12440_x_at	strong similarity to histone H4.1 - Aspergillus nidulans	963.35	1044.75	818.5	667.5	836.75
Pc16g09900	Pc16g09900_at	strong similarity to cDNA O-methyltransferase mt-I - Aspergillus parasiticus	420.35	360.05	108.3	47	43.45
Pc22g15920	Pc22g15920_at	strong similarity to nuclear import protein like protein An03g04250 - Aspergillus niger	152.75	148.65	127.7	118.15	118.1
Pc22g13950	Pc22g13950_at	strong similarity to vacuolar aminopeptidase Ysci - Saccharomyces cerevisiae	774.15	823.1	699.3	549.15	516.3
Pc21g01030	Pc21g01030_at	weak similarity to hypothetical protein An07g04500 - Aspergillus niger	248.35	210.15	201.7	167	146.15
Pc20g13790	Pc20g13790_at	strong similarity to hypothetical protein An12g02510 - Aspergillus niger	138.7	152.1	115.15	95.5	89.5
Pc16g06690	Pc16g06690_at	similarity to spore-wall fungal hydrophobin dewA - Aspergillus nidulans	100.8	72.35	31.65	24.25	14.6
Pc20g14130	Pc20g14130_at	strong similarity to hypothetical protein 1160_scaffold_2.tfa_800cg - Fusarium graminearum	182.2	214.1	124	97.95	73.25
Pc21g12630	Pc21g12630_at	similarity to peptide synthase pesA - Metarhizium anisopliae	82.85	60.75	32.55	28.75	16.2
Pc13g06490	Pc13g06490_at	strong similarity to hypothetical protein contig1471_1.tfa_970cg - Aspergillus fumigatus	49.35	53.95	36.3	31.7	26.25
Pc13g06420	Pc13g06420_at	similarity to hypothetical protein mg09509.1 - Magnaporthe grisea	40.5	49.5	36.9	20.3	24.25
Pc16g04670	Pc16g04670_at	strong similarity to cadmium resistance protein Ycf1 - Saccharomyces cerevisiae	930.7	905.55	715.2	535.6	407.05
Pc13g13910	Pc13g13910_at	strong similarity to hypothetical protein An02g08870 - Aspergillus niger	627.05	483.85	394.45	256.45	293.65
Pc20g02870	Pc20g02870_at	strong similarity to hypothetical protein contig_1_81_scaffold_5.tfa_210cg - Aspergillus nidulans	280.75	310.75	260.8	194.6	180.2
Pc22g03510	Pc22g03510_at	strong similarity to hypothetical protein encoded by B23L21.360 - Neurospora crassa	224.65	215.5	190.85	113.15	114.05
Pc12g03890	Pc12g03890_at	strong similarity to protein encoded by ORF1 of transposon Ant1 - Aspergillus niger	147.95	171.8	131.7	118.25	104.4
Pc21g08630	Pc21g08630_at	strong similarity to hypothetical protein An14g06460 - Aspergillus niger	252.4	243.75	190.45	148.5	164
Pc13g12210	Pc13g12210_at	similarity to cell division control protein cdc14p - Schizosaccharomyces pombe	210.5	221.7	181.1	125.75	115.85
Pc16g03670	Pc16g03670_at	strong similarity to phenylalanine ammonia-lyase Pal - Rhodosporidium toruloides	60.95	135.55	41.2	24.4	24.3
Pc21g14280-5_s	Pc21g14280-5_s_at	phenylacetate hydroxylase pahA - Penicillium chrysogenum	27.15	38.3	29.25	20.8	28.7
Pc20g08990	Pc20g08990_at	similarity to hypothetical protein contig_1_145_scaffold_11.tfa_440wg - Aspergillus nidulans	547.9	659.55	518.1	392.95	416.85
Pc06g01700	Pc06g01700_at	hypothetical protein	134.35	155.35	99	76.8	56.05
Pc22g01040	Pc22g01040_at	strong similarity to hypothetical protein An08g08980 - Aspergillus niger	269.1	219.85	192.2	147.15	112.85
Pc21g10310	Pc21g10310_at	strong similarity to phosphomevalonate kinase Erg8 - Saccharomyces cerevisiae	149.05	151.55	120.4	87.4	86.05
Pc18g03050	Pc18g03050_at	strong similarity to hypothetical protein contig_1_167_scaffold_14.tfa_30wg - Aspergillus nidulans	134.55	101.2	77.2	55.2	49.1
Pc16g13610	Pc16g13610_at	strong similarity to hypothetical protein An01g12940 - Aspergillus niger	135.2	153.5	118.5	108.6	97.35
Pc13g11210	Pc13g11210_at	strong similarity to hypothetical protein An02g02460 - Aspergillus niger	59.15	73.3	31.5	31.15	31.9

## Sheet: Cluster 3
	Name	Description	t1=0h	t2=5h	t3=24h	t4=48h	t5=72h
Pc13g06300	Pc13g06300_at	strong similarity to acetamidase amdS - Aspergillus nidulans	12.005	12.005	12.005	12.005	23.75
Pc12g14130	Pc12g14130_at	similarity to hypothetical protein Atu4302 - Agrobacterium tumefaciens	12.005	12.005	12.005	21.85	75.6
Pc21g15310	Pc21g15310_at	weak similarity to hypothetical intracellular protease amidase related enzyme of the ThiJ family CAC2826 - Clostridium acetobutylicum	22.8	12	24.05	81.4	343.65
Pc20g11130	Pc20g11130_at	strong similarity to hypothetical protein 1316_scaffold_4.tfa_360cg - Fusarium graminearum	12.005	12.005	12.005	12.5	28.65
Pc22g26250_x	Pc22g26250_x_at	hypothetical protein	12.005	12.005	12.005	12.005	19.45
Pc22g03320	Pc22g03320_at	strong similarity to phenylacrylic acid decarboxylase Pad1 - Saccharomyces cerevisiae	12.005	12.05	12.005	12.005	16.95
Pc20g13990	Pc20g13990_at	strong similarity to hypothetical protein contig_1_127_scaffold_9.tfa_330wg - Aspergillus nidulans	12.005	12.005	12.005	12.005	18.75
Pc12g01020	Pc12g01020_at	strong similarity to threonine aldolase Gly1 - Saccharomyces cerevisiae	360.6	333.35	342.6	457.05	688.45
Pc22g24830	Pc22g24830_at	strong similarity to carboxyphosphonoenolpyruvate phosphonomutase bcpA - Streptomyces hygroscopicus	302.35	171.1	189.15	628	2030.15
Pc22g16590	Pc22g16590_at	similarity to choline permease Hnm1 - Saccharomyces cerevisiae	14.305	12.005	14.75	59.45	169.95
Pc12g07500	Pc12g07500_at	strong similarity to alpha-1,3-glucanase mutA - Penicillium purporogenum	54.6	56.05	89	228.3	830.85
Pc12g02300	Pc12g02300_at	weak similarity to hypothetical protein ncu07485.1 - Neurospora crassa	12.005	12.005	12.005	21.3	59.75
Pc21g06950	Pc21g06950_at	strong similarity to hypothetical protein YML079w - Saccharomyces cerevisiae	67.15	61.4	64.65	138.8	293.3
Pc21g17980	Pc21g17980_at	strong similarity to hypothetical protein contig5_part_ii.tfa_2530cg - Aspergillus fumigatus	54.2	34.9	54	119.9	456.95
Pc22g22600	Pc22g22600_at	weak similarity to hypothetical protein B24P7.350 - Neurospora crassa	12.005	12.005	12.005	12.005	33.5
Pc22g23180	Pc22g23180_at	strong similarity to hypothetical protein An03g06340 - Aspergillus niger	12.005	12.005	12.005	12.705	23.7
Pc22g06240	Pc22g06240_at	weak similarity to hypothetical transcription regulator protein - Schizosaccharomyces pombe	36.55	30.9	42.95	66.55	132.4
Pc22g24690	Pc22g24690_at	weak similarity to hypothetical protein mlr2143 - Mesorhizobium loti	26.35	21.45	19.7	58.6	234.1
Pc22g22620	Pc22g22620_at	weak similarity to hypothetical methyltransferase AAO34671.1 - Gibberella zeae	12.005	12.005	12.005	12.005	28.35
Pc12g07880	Pc12g07880_at	strong similarity to maltose transport protein Mal31 - Saccharomyces cerevisiae	12.005	12.005	12.005	12.005	15.1
Pc12g13310	Pc12g13310_at	strong similarity to starvation-sensing protein like protein An04g02760 - Aspergillus niger	12.005	12.005	12.005	12.005	23.25
Pc12g13190	Pc12g13190_at	strong similarity to cDNA O-methyltransferase mt-I - Aspergillus parasiticus	12.005	12.005	12.005	18	36.35
Pc22g22920	Pc22g22920_at	strong similarity to hypothetical protein contig_1_153_scaffold_12.tfa_50wg - Aspergillus nidulans	12.005	12.005	12.005	23.15	66.35
Pc22g11980	Pc22g11980_at	strong similarity to hypothetical protein contig50.tfa_130wg - Aspergillus fumigatus	12.005	12.005	12.005	14.05	23.25
Pc13g06170	Pc13g06170_at	similarity to pyoverdine biosynthesis protein PvcA - Pseudomonas aeruginosa	42.4	35.6	45.45	99.45	185
Pc13g06180	Pc13g06180_at	strong similarity to protease Mch5 - Saccharomyces cerevisiae	53.5	37.05	47.25	80.3	183.05
Pc13g13390	Pc13g13390_at	hypothetical protein	38.15	45	47.9	85.95	162.35
Pc22g22630	Pc22g22630_at	similarity to integral membrane protein PTH11 - Magnaporthe grisea	19.055	12.905	16.6	20.45	101.6
Pc12g02120	Pc12g02120_at	strong similarity to hypothetical protein An12g09750 - Aspergillus niger	12.005	12.005	12.005	12.005	14.95
Pc18g02310	Pc18g02310_at	strong similarity to cytochrome P450 monooxygenase like protein An06g02670 - Aspergillus niger [putative sequencing error]	59.3	64.45	61.1	125.15	191.3
Pc22g26260	Pc22g26260_at	hypothetical protein	17	15.755	20.85	48.85	193.15
Pc22g23200	Pc22g23200_at	strong similarity to chitin synthase C chsC - Aspergillus fumigatus	12.005	12.005	12.005	14.2	34.8
Pc21g18070	Pc21g18070_at	weak similarity to suppressor of cdc25 mutations Tfs1 - Saccharomyces cerevisiae	37.4	25.6	30.55	52.65	148.25
Pc13g06200	Pc13g06200_at	similarity to pyoverdine biosynthesis protein PvcA - Pseudomonas aeruginosa	21.4	13.155	17.35	48.7	144.2
Pc20g15170	Pc20g15170_at	strong similarity to norsolorinic acid ketoreductase nor-1 - Aspergillus parasiticus	100.8	86.2	51.45	80.55	193.2
Pc12g13420	Pc12g13420_at	strong similarity to mannosidase like protein An01g06630 - Aspergillus niger	12.005	12.005	12.005	12.005	14.2
Pc21g12750	Pc21g12750_at	weak similarity to growth regulator ING1 - Mus musculus	40.85	60.2	55.1	49.9	70.2
Pc20g01200	Pc20g01200_at	strong similarity to hypothetical protein An03g04950 - Aspergillus niger	12.005	12.005	12.005	12.005	21.1
Pc22g01300	Pc22g01300_at	similarity to lipid transfer protein POX18 - Candida tropicalis	291.2	345.25	312.8	398.35	602.1
Pc20g08410	Pc20g08410_at	strong similarity to UDP-glucose 4-epimerase Gal10 - Saccharomyces cerevisiae	117.15	119.95	92.8	170.65	259.1
Pc21g05320	Pc21g05320_at	similarity to cutinase transcription factor beta CTF1b - Fusarium solani	12.155	13.3	14.85	34.65	80.65
Pc22g26290	Pc22g26290_at	weak similarity to hypothetical protein SPAC23A1.05 - Schizosaccharomyces pombe	12.005	12.005	12.005	16.45	29.4
Pc18g03720	Pc18g03720_at	weak similarity to hypothetical protein contig_1_26_scaffold_2.tfa_80wg - Aspergillus nidulans	29.45	24.95	26.6	38.7	70.4
Pc15g01760	Pc15g01760_at	strong similarity to hypothetical protein SPAC10F6.14c - Schizosaccharomyces pombe	69.25	100.15	83.4	115.35	189.5
Pc22g18520	Pc22g18520_at	similarity to steroid 5alpha-reductase UDH1 - Ustilago maydis	57.2	53.1	52.85	91.3	143.6
Pc16g00630	Pc16g00630_at	strong similarity to alpha-amylase precursor amy - Aspergillus niger	14.6	14.5	12.005	22.45	36.45
Pc22g19920	Pc22g19920_at	weak similarity to 35.6K acid phosphatase - Aspergillus nidulans	46.45	37.9	56.75	155.1	429.35
Pc20g10110	Pc20g10110_at	strong similarity to hypothetical protein contig_1_169_scaffold_15.tfa_910wg - Aspergillus nidulans	15	14.85	15.705	21.3	43.4
Pc13g04300	Pc13g04300_at	strong similarity to hypothetical protein An13g01800 - Aspergillus niger	18	22.7	19.35	43.75	77.95
Pc22g19090	Pc22g19090_at	strong similarity to hypothetical protein An04g02050 - Aspergillus niger	168.7	165.5	167.75	198.2	260.05
Pc20g15570	Pc20g15570_at	similarity to lysosomal protease CLN2 - Rattus norvegicus	43.25	51.35	60.35	83.85	229
Pc20g10080	Pc20g10080_at	strong similarity to succinate-CoA ligase beta chain beta-SCS - Trichomonas vaginalis	12.005	12.005	12.8	19.45	28.4
Pc21g14160	Pc21g14160_at	alkaline serine protease AAM33821 - Penicillium chrysogenum	52.3	72.65	77.45	107.8	223.65
Pc21g07730	Pc21g07730_at	strong similarity to hypothetical oxidoreductase PA0147 - Pseudomonas aeruginosa	63.75	86.3	84.8	133.6	265.35
Pc21g14270	Pc21g14270_at	similarity to hypothetical transcription regulator SPBC530.05 - Schizosaccharomyces pombe	52.15	64.75	64.1	66.4	88.05
Pc22g22610	Pc22g22610_at	similarity to cytochrome P450 monooxygenase avnA - Aspergillus parasiticus	12.005	12.005	12.005	15.2	40.45
Pc16g03110	Pc16g03110_at	strong similarity to high affinity glucose transporter HGT1 - Kluyveromyces lactis	12.005	12.005	12.005	12.005	14.55
Pc22g20950	Pc22g20950_at	strong similarity to hypothetical amine transporter SPCC18.02 - Schizosaccharomyces pombe	12.005	12.005	12.005	12.9	26.35
Pc16g05700	Pc16g05700_at	strong similarity to sugar transporter Sut2 - Pichia stipitis	12.005	12.005	12.005	15.25	25.9
Pc12g06830	Pc12g06830_at	similarity to hypothetical protein SPAC3F10.08c - Schizosaccharomyces pombe	38.85	32.95	34.3	40.45	48.2
Pc20g04860	Pc20g04860_at	weak similarity to hypothetical protein SPBC15D4.16 - Schizosaccharomyces pombe	96.55	83.45	96.3	99.75	129.55
Pc12g13330	Pc12g13330_at	strong similarity to mutanase mutA - Penicillium purporogenum	110.65	98.75	178.5	307.75	939.05
Pc21g19220	Pc21g19220_at	strong similarity to hypothetical protein 68B2.50 - Neurospora crassa	12.005	12.005	12.005	12.8	21.8
Pc22g13340	Pc22g13340_at	strong similarity to aquaporin 3 AQP3 - Homo sapiens	12.005	12.005	12.15	18.25	38.1
Pc20g03510	Pc20g03510_at	strong similarity to hypothetical protein contig_1_51_scaffold_3.tfa_1450cg - Aspergillus nidulans	116.3	168.5	131.65	259.2	483.05
Pc13g12890	Pc13g12890_at	strong similarity to mitogen-activated protein kinase sty1p - Schizosaccharomyces pombe	12.005	12.705	12.005	33.7	72.25
Pc13g07350	Pc13g07350_at	strong similarity to hypothetical protein contig1492_0.tfa_6190cg - Aspergillus fumigatus	16.405	12.005	12.105	43.55	110.65
Pc06g01320	Pc06g01320_at	similarity to copper homeostasis protein Cup9 - Saccharomyces cerevisiae	359.25	300.9	341.35	453.65	564.75
Pc21g02740	Pc21g02740_at	strong similarity to vacuolar H(+) Ca(2+) exchanger Vcx1 - Saccharomyces cerevisiae	321.25	203.85	201.6	274.4	459.65
Pc22g14950	Pc22g14950_at	weak similarity to transcription activator Ppr1 - Saccharomyces cerevisiae	12.005	12.005	12.005	18.1	45.5
Pc21g09680	Pc21g09680_at	strong similarity to quinic acid permease QA-Y - Neurospora crassa	12.005	12.255	12.005	19.5	25.45
Pc13g06580	Pc13g06580_at	strong similarity to root-specific homeotic protein like protein An14g00520 - Aspergillus niger	12.005	15.5	12.55	36.8	65.25
Pc21g02750	Pc21g02750_at	strong similarity to vacuolar H(+) Ca(2+) exchanger Vcx1 - Saccharomyces cerevisiae	223.4	112.45	146.55	220.05	313.1
Pc22g05490	Pc22g05490_at	weak similarity to 2-haloacid halidohydrolase IVa - Burkholderia cepacia	32.7	28.2	38.4	94.35	206.05
Pc20g15160	Pc20g15160_at	strong similarity to hypothetical amidase Z37509 - Saccharomyces cerevisiae	21.25	19.2	16.45	47.45	101.95
Pc12g13170	Pc12g13170_at	similarity to polyketide synthase PKS17 - Botryotinia fuckeliana	12.005	12.005	12.005	17.6	42.45
Pc20g15530	Pc20g15530_at	strong similarity to oligopeptide transporter Opt1 - Saccharomyces cerevisiae	33.75	25.95	37.05	37.35	51.2
Pc13g07300	Pc13g07300_at	strong similarity to L-serine dehydratase Cha1 - Saccharomyces cerevisiae	102.2	99.7	88.5	171.6	216.4
Pc22g00910	Pc22g00910_at	strong similarity to tryptophan synthase Trp5 - Saccharomyces cerevisiae	232.45	231.65	125.15	217.25	363.05
Pc20g01750	Pc20g01750_at	similarity to transcription activator of lysine pathway Lys14 - Saccharomyces cerevisiae	32.65	39.95	35.35	53.25	70.25
Pc22g01000	Pc22g01000_at	strong similarity to nitrilase NIT1 - Arabidopsis thaliana	26	25.9	34.55	38	65.75
Pc22g06580	Pc22g06580_at	similarity to hypothetical transcription activator SPAC139.03 - Schizosaccharomyces pombe	12.955	12.25	12.005	16.4	18.5
Pc16g08750	Pc16g08750_at	weak similarity to thyroid hormone-binding protein mu-crystallin Crym - Homo sapiens	58.9	61.35	61.65	95.9	145
Pc12g08340	Pc12g08340_at	strong similarity to hypothetical membrane protein YOL119c - Saccharomyces cerevisiae	25.35	39.05	22.2	40.05	54.85
Pc06g01990	Pc06g01990_at	strong similarity to transposase Tan1 - Aspergillus niger	12.005	12.005	12.005	12.005	15.4
Pc21g16330	Pc21g16330_at	strong similarity to hypothetical cytochrome P450 monooxygenase p450-4 - Gibberella fujikuroi	13.205	12.35	20.05	25.1	70.05
Pc22g15320	Pc22g15320_at	strong similarity to hypothetical protein contig1495_2.tfa_40cg - Aspergillus fumigatus	12.005	12.005	12.005	30.1	66.95
Pc16g05940	Pc16g05940_at	strong similarity to hypothetical protein An03g02090 - Aspergillus niger	12.005	12.005	12.005	12.005	13.55
Pc12g06960	Pc12g06960_at	strong similarity to hypothetical protein contig1477_1.tfa_810wg - Aspergillus fumigatus	66.85	55.6	57.85	81.2	102.2
Pc22g12760	Pc22g12760_at	strong similarity to epoxidase subunit A epoA - Penicillium decumbens	12.005	12.005	12.005	12.3	24.05
Pc06g00070	Pc06g00070_at	strong similarity to hypothetical protein contig12.tfa_800cg - Aspergillus fumigatus	47.15	50.5	63.5	80.75	235.05
Pc22g01170	Pc22g01170_at	strong similarity to cDNA O-methyltransferase mt-I - Aspergillus parasiticus	71.15	128.75	108.9	155.05	296.2
Pc21g08110	Pc21g08110_at	similarity to developmental protein C-factor csgA - Myxococcus xanthus	12.005	12.005	12.005	16.9	27.2
Pc21g09940	Pc21g09940_at	strong similarity to hypothetical protein contig5_part_i.tfa_3420cg - Aspergillus fumigatus	14.7	17.45	12.305	18.45	28.05
Pc22g19520	Pc22g19520_at	strong similarity to hypothetical protein contig10.tfa_410cg - Aspergillus fumigatus	87.3	83.9	84.95	163.3	225.8
Pc06g01840	Pc06g01840_at	weak similarity to hypothetical protein PA4177 - Pseudomonas aeruginosa	15.6	17.55	18.65	25.05	40.15
Pc16g08860	Pc16g08860_at	strong similarity to hypothetical protein contig1497_2.tfa_1130cg - Aspergillus fumigatus	13.205	12.005	12.005	12.505	21.55
Pc20g05740	Pc20g05740_at	strong similarity to superoxide dismutase (Cu-Zn) 4-2 - Caenorhabditis elegans	100.9	87	109	151.5	437.9
Pc18g05100	Pc18g05100_at	strong similarity to carboxyphosphonoenolpyruvate phosphonomutase bcpA - Streptomyces hygroscopicus	25.9	20.05	22.6	39	83.1
Pc21g12410	Pc21g12410_at	hypothetical protein	12.005	12.005	14.95	22.15	41.25
Pc16g05690	Pc16g05690_at	similarity to protease inhibitor like protein An08g01700 - Aspergillus niger	49.65	65.35	71.5	83.05	159.75
Pc13g06440	Pc13g06440_at	strong similarity to high-affinity nicotinic acid permease Tna1 - Saccharomyces cerevisiae	105.9	121.6	104.3	125.8	160.8
Pc18g03550	Pc18g03550_at	similarity to hypothetical protein dnajp - Schizosaccharomyces pombe	15.3	19.6	13.7	18.95	22.75
Pc22g22640	Pc22g22640_at	strong similarity to hypothetical protein An04g02910 - Aspergillus niger	178.1	179.35	201.65	261.45	358.85
Pc13g11860	Pc13g11860_at	strong similarity to androgen-inducible aldehyde reductase aiar - Rattus norvegicus	197.75	266.55	221.95	277.55	337.95
Pc12g13090	Pc12g13090_at	strong similarity to hypothetical protein contig31_part_ii.tfa_1010cg - Aspergillus fumigatus	57	54.7	61.45	80.6	111.35
Pc14g00130	Pc14g00130_at	hypothetical protein	12.005	13.65	14.15	15.5	24.9
Pc18g00810	Pc18g00810_at	weak similarity to galactosyltransferase Bed1 - Saccharomyces cerevisiae	15.6	13.155	12.005	12.455	21.8
Pc22g13320	Pc22g13320_at	strong similarity to cytochrome P450 52A4 - Candida maltosa	34.95	56.7	43.9	51.1	68.2
Pc22g00260	Pc22g00260_at	strong similarity to hypothetical protein 99H12.80 - Neurospora crassa	94.8	85.85	83	86.55	158.8
Pc21g19050	Pc21g19050_at	strong similarity to polynucleotide sequence like protein An04g08690 - Aspergillus niger	234.3	223.35	199.4	243.5	260.95
Pc22g05270	Pc22g05270_at	strong similarity to hypothetical protein YOL124c - Saccharomyces cerevisiae	29.4	20.65	29.25	34.5	44.25
Pc21g18580	Pc21g18580_at	strong similarity to p-sulfobenzyl alcohol dehydrogenase TsaC - Comamonas testosteroni	94.5	166.85	129	212.6	377.15
Pc22g25430	Pc22g25430_at	strong similarity to hypothetical guanine nucleotide binding protein beta subunit-like protein - Schizosaccharomyces pombe [truncated ORF]	13.2	12.005	12.005	13.45	22.45
Pc21g20520	Pc21g20520_at	strong similarity to hypothetical protein contig1469.tfa_1450cg - Aspergillus fumigatus	12.005	13.4	12.005	22	41.85
Pc21g16080	Pc21g16080_at	strong similarity to hypothetical protein encoded by gene B18D24.50 - Neurospora crassa	209.8	207.9	210.9	280.85	367.7
Pc21g09780	Pc21g09780_at	strong similarity to fructosyl amine oxygen oxidoreductase - Aspergillus fumigatus	13.7	13.45	12.005	16.9	22.7
Pc22g10060	Pc22g10060_at	strong similarity to hypothetical beta-hexosamidase A precursor BH0675 - Bacillus halodurans	368.1	379.4	344.2	394.8	516.05
Pc13g06190	Pc13g06190_at	similarity to hypothetical intracellular protease amidase related enzyme of the ThiJ family CAC2826 - Clostridium acetobutylicum	23.9	26.9	29.75	34.85	68.7
Pc21g09600	Pc21g09600_at	strong similarity to esterase A gene EstA - Streptomyces chrysomallus	71.3	81.95	73.75	107.75	142.15

## Sheet: Cluster 4
	Name	Description	t1=0h	t2=5h	t3=24h	t4=48h	t5=72h
Pc12g07220	Pc12g07220_at	weak similarity to hypothetical protein SPBP8B7.28c - Schizosaccharomyces pombe	66.95	71.7	103.4	241	367.85
Pc20g08750	Pc20g08750_at	similarity to hypothetical gag protein - Oryza sativa	69.85	48.8	81.05	139.9	177.85
Pc13g10250	Pc13g10250_at	strong similarity to hypothetical protein Rv3312c - Mycobacterium tuberculosis	26.55	35	90.05	281.25	348.65
Pc22g23360	Pc22g23360_at	similarity to transcription factor Arg81 - Saccharomyces cerevisiae	12.005	20.4	20.35	40.85	68.65
Pc22g19350	Pc22g19350_at	similarity to hypothetical protein YAL049c - Saccharomyces cerevisiae	38.55	47.25	57.3	151.85	280.8
Pc22g00560	Pc22g00560_at	similarity to hypothetical protein An08g08280 - Aspergillus niger	160.1	199.8	300	651.4	868
Pc18g01250	Pc18g01250_at	hypothetical protein	38.7	47	53.25	69.7	113.7
Pc13g15230	Pc13g15230_at	strong similarity to hypothetical protein An15g02470 - Aspergillus niger	76.7	66.35	100.35	142.95	156.75
Pc06g01370	Pc06g01370_at	strong similarity to hypothetical membrane protein YOL119c - Saccharomyces cerevisiae	14.75	13.7	24.5	39.05	60.65
Pc12g01170	Pc12g01170_at	strong similarity to hypothetical protein contig31_part_ii.tfa_1450cg - Aspergillus fumigatus	57.85	82.45	119.45	146.25	202.95
Pc06g01360	Pc06g01360_at	similarity to bifunctiona xylosidase-arabinosidase xarB - Thermoanaerobacter ethanolicus	12.205	13.1	22.45	37.45	56.45
Pc12g06700	Pc12g06700_at	strong similarity to carboxylic acid transport protein Jen1 - Saccharomyces cerevisiae	248.4	210.25	270.25	419.25	505.5
Pc22g14780	Pc22g14780_at	similarity to hypothetical protein slr0789 - Synechocystis sp.	146.4	168.45	188.75	275.05	354.85
Pc12g14660	Pc12g14660_at	strong similarity to hypothetical protein An14g02540 - Aspergillus niger	180.1	277.25	398.15	664.1	831.6
Pc13g09880	Pc13g09880_at	strong similarity to hypothetical oxidoreductase PA0147 - Pseudomonas aeruginosa	12.005	12.005	13.7	28.75	38.6
Pc18g00150	Pc18g00150_at	strong similarity to high affinity glucose transporter HGT1 - Kluyveromyces lactis	66.3	79.25	108.15	154.2	252.05
Pc22g04730	Pc22g04730_at	strong similarity to hypothetical intracellular protease amidase related enzyme of the ThiJ family CAC2826 - Clostridium acetobutylicum	35.55	31.75	49.65	97.45	181.85
Pc22g07440	Pc22g07440_at	strong similarity to benzoate 4-monooxygenase cytochrome P450 53 bphA - Aspergillus niger	19	22.45	28.1	63.35	103.65
Pc21g20530	Pc21g20530_at	similarity to hypothetical protein DKFZp564A0772.1 - Homo sapiens	45.4	44.4	55.1	75.25	101.9
Pc20g13590	Pc20g13590_at	strong similarity to choline permease Hnm1 - Saccharomyces cerevisiae	68.65	88	88.9	195.5	338.55
Pc21g03010	Pc21g03010_at	strong similarity to molasses resistency protein Rtm1 - Saccharomyces cerevisiae	47.15	34.6	71.1	315.95	1024.5
Pc20g01870	Pc20g01870_at	strong similarity to hypothetical protein contig1490_3.tfa_160wg - Aspergillus fumigatus	39.55	30.75	59.65	126.25	169.8
Pc18g00130	Pc18g00130_at	similarity to integral membrane protein PTH11 - Magnaporthe grisea [putative sequencing error]	54.55	97.75	106.7	201	330.8
Pc22g23370	Pc22g23370_at	strong similarity to aldehyde dehydrogenase aldh3 - Homo sapiens	48.15	76.8	113.65	147.65	256.65
Pc18g00140	Pc18g00140_at	strong similarity to hypothetical conserved protein 99H12.80 - Neurospora crassa	91.35	93.6	117.6	158.85	212.4
Pc13g03330	Pc13g03330_at	similarity to transcription factor Arg81 - Saccharomyces cerevisiae	12.005	27.1	26	65.9	86.75
Pc20g11370	Pc20g11370_at	strong similarity to hypothetical protein An08g09690 - Aspergillus niger	51.15	49.35	68.4	105.05	138
Pc22g09490	Pc22g09490_at	strong similarity to carbonyl reductase (NADPH) S1 - Candida magnoliae	48.8	52.1	65.7	77.75	91.65
Pc22g01100	Pc22g01100_at	strong similarity to chitinase 1 precursor cts1 - Coccidioides immitis	302.75	242.9	293.65	824.6	1363.5
Pc18g01610	Pc18g01610_at	strong similarity to G protein alpha subunit gna-2 - Neurospora crassa	75.9	79.05	102.05	162.45	254.4
Pc21g09210	Pc21g09210_at	strong similarity to siderophore-iron transporter for enterobactin Enb1 - Saccharomyces cerevisiae	14.45	16.65	21.95	28.85	32.55
Pc20g03430	Pc20g03430_at	strong similarity to hypothetical membrane transport protein SPAC3H1.06c - Schizosaccharomyces pombe	94.1	90.1	156.45	245.5	338.35
Pc18g03930	Pc18g03930_at	similarity to mitochondrial H+-transporting ATP synthase inhibitor precursor Inh1 - Saccharomyces cerevisiae	1343.95	1592.1	2006.25	2772.5	3226.5
Pc22g19390	Pc22g19390_at	strong similarity to mtDNA repair protein Mgm101 - Saccharomyces cerevisiae	55.2	64	93.6	106.35	165.2
Pc20g10230	Pc20g10230_at	weak similarity to putative transcription factor CAF32051.1 - Aspergillus fumigatus	15.45	19.15	29.2	72.2	109.55
Pc21g14060	Pc21g14060_at	strong similarity to choline permease Hnm1 - Saccharomyces cerevisiae	662.5	690	849.35	1218.55	1153.2
Pc22g19380	Pc22g19380_at	similarity to hypothetical protein ylr218c - Saccharomyces cerevisiae	22.35	19.9	32.75	56.1	68.85
Pc12g01010	Pc12g01010_at	strong similarity to hypothetical protein An15g03240 - Aspergillus niger	62.95	67.3	76.2	109.05	154.8
Pc22g20580	Pc22g20580_at	strong similarity to multidrug resistance protein Qdr1 - Saccharomyces cerevisiae	14.9	12.055	17.95	36.85	34.9
Pc22g13100	Pc22g13100_at	strong similarity to hypothetical protein contig5_part_ii.tfa_2150cg - Aspergillus fumigatus	39.4	46.35	70.65	160.2	271.25
Pc21g23440	Pc21g23440_at	strong similarity to hypothetical aminotransferase SPBC1773.03c - Schizosaccharomyces pombe	134.3	250.2	341.85	545.45	950.1
Pc21g02430	Pc21g02430_at	strong similarity to hypothetical protein Ecm4 - Saccharomyces cerevisiae	207.5	231.6	240.4	279.6	314.8
Pc18g03370	Pc18g03370_at	strong similarity to hypothetical protein contig1471_1.tfa_400wg - Aspergillus fumigatus	69	75.25	85.8	180.55	173.7
Pc13g15840	Pc13g15840_at	strong similarity to 3-hydroxybutryl-CoA dehydratase like protein An09g02050 - Aspergillus niger	59.05	68	98.45	156.75	186.45
Pc13g15630	Pc13g15630_at	strong similarity to hypothetical protein An09g04380 - Aspergillus niger	16.65	17.95	31.7	86.8	238.7
Pc12g13750	Pc12g13750_at	strong similarity to hypothetical oxidoreductase - Streptomyces coelicolor	134.35	121.45	156.95	324.05	351.1
Pc21g11040	Pc21g11040_at	strong similarity to hypothetical protein contig1477_1.tfa_1140cg - Aspergillus fumigatus	12.005	24.25	18.6	35.55	63.45
Pc14g00140	Pc14g00140_at	strong similarity to hypothetical protein contig_1_62_scaffold_4.tfa_510cg - Aspergillus nidulans	42.9	61.75	66.85	179.25	355.35
Pc22g09580	Pc22g09580_at	strong similarity to acid phosphatase aphA - Aspergillus ficuum	14.255	14.005	13.3	47.55	75.35
Pc14g00670	Pc14g00670_at	strong similarity to mitochondrial respiratory function protein Mrf1 - Saccharomyces cerevisiae	108.25	124	165.5	192.15	253.5
Pc21g16460	Pc21g16460_at	similarity to chaperone protein 6 (HCHP-6) from patent WO200017358-A2 - Homo sapiens	173.35	148.05	194.1	277.65	288.55
Pc22g22140	Pc22g22140_at	hypothetical protein	12.005	12.005	12.005	18	19.85
Pc13g07020	Pc13g07020_at	weak similarity to transcription-repair coupling factor CSB ERCC6 - Homo sapiens	134.7	144.5	154.35	180.05	186.45
Pc16g03800	Pc16g03800_at	strong similarity to polyketide synthase PKS1 - Cochliobolus heterostrophus	31.45	27.4	32.45	53.8	72.45
Pc21g19660	Pc21g19660_at	strong similarity to high affinity glucose transporter HGT1 - Kluyveromyces lactis	47.7	64.45	70.1	134.75	245.65
Pc22g03030	Pc22g03030_at	similarity to hypothetical protein contig_1_83_scaffold_5.tfa_50wg - Aspergillus nidulans	16.45	28.9	103.4	360.1	593.65
Pc21g10000	Pc21g10000_at	strong similarity to hypothetical protein An14g04490 - Aspergillus niger	300	367.25	402.45	573.85	615.7
Pc06g01350	Pc06g01350_at	strong similarity to bifunctiona xylosidase-arabinosidase xarB - Thermoanaerobacter ethanolicus	12.2	14.85	14.45	30.85	35.5
Pc20g01880	Pc20g01880_at	strong similarity to hypothetical protein SC9B2.03 - Streptomyces coelicolor	12.45	16.9	20.25	34.85	52.95
Pc22g14400	Pc22g14400_at	strong similarity to hypothetical protein contig5_part_ii.tfa_470cg - Aspergillus fumigatus	105.6	82.85	121.95	175.65	184.8
Pc21g05050	Pc21g05050_at	weak similarity to positive regulator qa-1F - Neurospora crassa	653.3	934.25	1068.2	1590.05	1776.9
Pc20g14340	Pc20g14340_at	similarity to hypothetical 7-aminocholesterol resistance protein Rta1 - Saccharomyces cerevisiae	12.005	12.005	15.95	100.2	241
Pc12g06640	Pc12g06640_at	strong similarity to hypothetical DEAD box family helicase - Schizosaccharomyces pombe	19.3	19.05	25.95	25.45	38.65
Pc22g24130	Pc22g24130_at	strong similarity to L-lactate 2-monooxygenase LA2M - Mycobacterium smegmati	64.1	86.35	81.9	142.85	232.15
Pc20g04320_s	Pc20g04320_s_at	strong similarity to cell wall protein Crh1 - Saccharomyces cerevisiae	780.5	693.7	864.4	1160.3	1229.35
Pc22g13330	Pc22g13330_at	strong similarity to glycerol kinase GK - Mus musculus	13.705	18	23.35	65.5	195.3
Pc22g06830	Pc22g06830_at	similarity to inhibitor of endosome-lysosome fusion DotA - Legionella pneumophila	12.005	12.9	16.6	29.4	47.55
Pc16g13330	Pc16g13330_at	similarity to hypothetical protein An15g07090 - Aspergillus niger	567.9	436.05	567.4	939.85	1133.8
Pc16g07840	Pc16g07840_at	weak similarity to transcription repressor Rdr1 - Saccharomyces cerevisiae	206.15	221.9	220.9	257.05	281.55
Pc16g01160	Pc16g01160_at	strong similarity to protein involved in cell cycle control rad17p - Schizosaccharomyces pombe	62.6	63.7	69.3	82.85	83.45
Pc21g23590	Pc21g23590_at	strong similarity to cyanamide hydratase - Myrothecium verrucaria	146.3	170.75	225.2	489.9	655.85
Pc22g02890	Pc22g02890_at	strong similarity to monooxygenase Coq6 - Saccharomyces cerevisiae	182.7	159.45	241.75	406.9	392.45
Pc22g23820	Pc22g23820_at	strong similarity to lipase LipP - Pseudomonas sp.	84.9	83.75	119.1	208	387.75
Pc16g09770	Pc16g09770_at	weak similarity to hypothetical protein Rv3312c - Mycobacterium tuberculosis	430	363.5	422.75	497.2	558.4
Pc21g08320	Pc21g08320_at	similarity to hypothetical protein An14g06230 - Aspergillus niger	13.9	14.15	16.2	20.8	27.7
Pc06g00800	Pc06g00800_at	strong similarity to 1,3,6,8-tetrahydroxynaphthalene reductase like protein An07g01830 - Aspergillus niger	90.1	92.75	127.35	167.1	203.35
Pc22g00480	Pc22g00480_at	similarity to transcription activator Upc2 - Saccharomyces cerevisiae	37.4	37.6	44.3	69.8	87.85
Pc13g02420	Pc13g02420_at	strong similarity to 2,4-dihydroxyhept-2-ene-1,7-dioic acid aldolase hpcH - Escherichia coli	33.25	44.65	66.4	91.55	112.85
Pc12g02110	Pc12g02110_at	strong similarity to hypothetical protein ncu04526.1 - Neurospora crassa	14.155	19.2	21.4	27.2	32.55
Pc20g01480	Pc20g01480_at	strong similarity to hypothetical protein CAB91761.2 - Neurospora crassa	363.6	397.75	442.2	547.3	641.35
Pc14g01950	Pc14g01950_at	strong similarity to hypothetical protein ncu04313.1 - Neurospora crassa	55.3	53.2	73.4	85.75	103.85
Pc21g23810	Pc21g23810_at	strong similarity to hypothetical transcriptional regulator CAF32162.1 - Aspergillus fumigatus	23.85	34	35.35	91.6	155.65
Pc18g02130	Pc18g02130_at	similarity to epoxide hydrolase - Rattus norvegicus	33.3	31	42.95	63.85	78.85
Pc22g14270	Pc22g14270_at	strong similarity to hypothetical protein contig5_part_ii.tfa_390wg - Aspergillus fumigatus	154.65	231.15	213.1	366.85	466.05
Pc21g09870	Pc21g09870_at	weak similarity to appressorium differentiation protein pth11 - Magnaporthe grisea	12.2	13.15	16.15	44.5	95.85
Pc18g01400	Pc18g01400_at	strong similarity to streptomycin biosynthesis protein StrI-related protein - Deinococcus radiodurans	75.6	115.1	94.45	141.2	108.55
Pc13g01230	Pc13g01230_at	hypothetical protein	279.95	248.1	277.95	374	378.85
Pc12g08280	Pc12g08280_at	strong similarity to hypothetical protein An07g01340 - Aspergillus niger	1415.55	1315.8	1767.75	2512.25	2518.85
Pc16g00710	Pc16g00710_at	strong similarity to hypothetical protein contig50.tfa_130wg - Aspergillus fumigatus	21.05	30.15	39.2	65.2	130.4
Pc22g25540	Pc22g25540_at	strong similarity to hypothetical protein contig1497_2.tfa_50wg - Aspergillus fumigatus	429.35	421.4	528.6	637.25	679.3
Pc20g08240	Pc20g08240_at	strong similarity to protein Rsc1 - Saccharomyces cerevisiae	97.05	90.3	106.7	133.05	140.65
Pc13g06640	Pc13g06640_at	strong similarity to 1-acyldihydroxyacetone-phosphate reductase Ayr1 - Saccharomyces cerevisiae	131.7	118.4	133.5	201.3	220.65
Pc13g07060	Pc13g07060_at	similarity to hypothetical protein 1298_scaffold_4.tfa_160cg - Fusarium graminearum	409.1	504.05	733.75	1714.1	2166.9
Pc15g00630	Pc15g00630_at	weak similarity to hypothetical protein SPBC31F10.02 - Schizosaccharomyces pombe	92.1	111.4	127.95	176.2	210.8
Pc22g00200	Pc22g00200_at	strong similarity to hypothetical neutral amino acid permease - Neurospora crassa	527.9	744.3	819.5	1052.85	1473
Pc22g05700	Pc22g05700_at	similarity to hypothetical protein contig_1_61_scaffold_4.tfa_1230wg - Aspergillus nidulans	48.6	47.2	64.3	80.35	96.5
Pc22g20190_s	Pc22g20190_s_at	peroxin-1 PEX1 - Penicillium chrysogenum	87.85	103	124.7	132.05	171.4
Pc21g00460_x	Pc21g00460_x_at	strong similarity to retrotransposon Tto1 - Nicotiana tabacum [truncated ORF]	12.005	12.15	12.005	17.85	19.55
Pc13g10310	Pc13g10310_at	similarity to sterigmatocystin synthesis transcription regulator aflR - Aspergillus nidulans	610.7	655.5	866.1	1355.25	1839.25
Pc20g09370	Pc20g09370_at	strong similarity to multidrug resistance protein Hol1 - Saccharomyces cerevisiae	25.2	31.55	39.5	82.85	92.75
Pc20g11360	Pc20g11360_at	hypothetical protein	87.45	93.45	109.95	170.45	212.15
Pc22g00190	Pc22g00190_at	strong similarity to hypothetical cell wall protein binB - Aspergillus nidulans	219.2	178.35	427.7	881.8	1212
Pc13g13200	Pc13g13200_at	strong similarity to dark repressor of conidiation velvet veA - Aspergillus nidulans	635.7	776.2	842.95	980.2	1013
Pc06g01250	Pc06g01250_at	strong similarity to clavaminate synthase orfdwn1 like protein An01g13580 - Aspergillus niger	73.15	113.25	97.05	171.8	240.6
Pc20g07280	Pc20g07280_at	strong similarity to mitochondrial phosphate transport protein G7 - Glycine max	99.55	120.05	153.35	232.25	324.9
Pc16g08040	Pc16g08040_at	similarity to hypothetical protein contig_1_134_scaffold_11.tfa_50cg - Aspergillus nidulans	31.65	43.05	61.1	154.7	209.1
Pc18g05120	Pc18g05120_at	strong similarity to ergosterol synthesis protein Hes1 - Saccharomyces cerevisiae	138.7	176.9	167.15	230.45	223.1
Pc12g00230	Pc12g00230_at	strong similarity to tartrate transport protein ttuB - Agrobacterium vitis	300.05	442.65	531.6	703.1	933.7
Pc22g20210	Pc22g20210_at	strong similarity to yeast phase specific gene yps-3 - Histoplasma capsulatum	37	49.1	76	198.1	325.8
Pc21g09890	Pc21g09890_at	strong similarity to hypothetical protein contig1477_1.tfa_1650wg - Aspergillus fumigatus [putative sequencing error]	24.6	22.35	28.9	68.8	120.45
Pc22g09740	Pc22g09740_at	strong similarity to high-affinity glucose transporter HGT1 - Kluyveromyces lactis	71.8	145.55	193.05	320.7	427.15
Pc20g12520	Pc20g12520_at	weak similarity to hypothetical S-layer protein - Clostridium thermocellum	79.95	70.25	87.1	127.9	125.4
Pc20g09190	Pc20g09190_at	strong similarity to cofactor of NFI CTF1 transcription activator pirin - Homo sapiens	84.75	95.15	104.65	123.75	146.35
Pc20g03940	Pc20g03940_at	similarity to tubulin-folding cofactor C - Homo sapiens	143.25	187.35	191.45	230.1	300.5
Pc21g19770	Pc21g19770_at	strong similarity to high-affinity glucose transporter HGT1 - Kluyveromyces lactis	173.05	334.75	349.95	456.75	599.7
Pc20g12830	Pc20g12830_at	strong similarity to hypothetical protein contig_1_172_scaffold_16.tfa_930wg - Aspergillus nidulans	28.3	25.6	27.65	43.35	47.55
Pc22g22740	Pc22g22740_at	weak similarity to hypothetical protein 1113_scaffold_1.tfa_70wg - Fusarium graminearum	13.3	13.555	13.2	22.1	24.05
Pc21g17620	Pc21g17620_at	weak similarity to hypothetical conserved protein TM1177 - Thermotoga maritima	32.9	33.05	43.85	69.45	78.4
Pc21g09650	Pc21g09650_at	weak similarity to ecto-ATPase c-cam105 - Rattus norvegicus	28.6	70.4	97.45	143.05	178.2
Pc21g02440	Pc21g02440_at	strong similarity to ubiquitin activating protein Uba1 - Saccharomyces cerevisiae	605.9	611.65	587.75	774.1	769.8
Pc14g00150	Pc14g00150_at	strong similarity to lysine permease Lyp1 - Saccharomyces cerevisiae	28.2	33.45	39.6	78.95	111.95
Pc21g04300	Pc21g04300_at	strong similarity to hypothetical protein SPAC1F12.05 - Schizosaccharomyces pombe	70.5	82.45	103.65	137.35	189.75
Pc20g14790	Pc20g14790_at	weak similarity to hypothetical protein YER080w - Saccharomyces cerevisiae	16.15	17.3	21.4	31.4	37
Pc22g15380	Pc22g15380_at	weak similarity to hypothetical glutathione S-transferase BAB68404.1 - Gibberella fujikuroi	125.45	149.85	165.35	220	343.8
Pc12g16090	Pc12g16090_at	strong similarity to hypothetical protein An07g06700 - Aspergillus niger	228.5	225	308.05	407.85	488.55
Pc21g17820	Pc21g17820_at	strong similarity to hypothetical protein sll1024 - Synechocystis sp.	110.8	106.35	139.4	181.95	252.1
Pc15g00670	Pc15g00670_at	weak similarity to hypothetical UbiE COQ5 family methlytransferase - Caulobacter crescentus	157.95	136.05	169.05	272.45	377.25
Pc12g11950	Pc12g11950_at	strong similarity to hypothetical protein SPAC11D3.03c - Schizosaccharomyces pombe	30.3	47.5	54.15	89.6	92.5
Pc21g09740	Pc21g09740_at	similarity to lipase LipP - Pseudomonas sp.	100	79.6	98.9	165.2	201.15
Pc16g05090	Pc16g05090_at	strong similarity to hypothetical protein contig46_part_i.tfa_950wg - Aspergillus fumigatus	46.75	57	63.1	84.8	103.7
Pc22g25150	Pc22g25150_at	strong similarity to acyl CoA dehydrogenase aidB - Escherichia coli	12.455	16.35	22.95	26.8	44.5
Pc12g00020	Pc12g00020_at	strong similarity to hypothetical protein An02g13040 - Aspergillus niger	25	41.05	39.45	45.9	48.55
Pc20g11430	Pc20g11430_at	strong similarity to beta-fructofuranosidase precursor suc1 - Aspergillus niger	54.7	72.05	100.9	194.85	211.05
Pc21g06990	Pc21g06990_at	strong similarity to hypothetical protein B13N20.300 - Neurospora crassa	37.45	33.6	35.1	54.85	55.5
Pc21g05570	Pc21g05570_at	hypothetical protein	12.005	18.15	14	22.8	27.1
Pc16g00100	Pc16g00100_at	strong similarity to choline monooxygenase like protein An04g09810 - Aspergillus niger	12.45	14.95	27.2	43.3	63.6
Pc21g01650	Pc21g01650_at	strong similarity to hypothetical conserved protein PA5185 - Pseudomonas aeruginosa	68.9	72.75	84.35	97.75	111.5
Pc14g00120	Pc14g00120_at	strong similarity to cytochrome P450 trichodiene oxygenase TRI4 - Fusarium sporotrichioides	206.5	222.25	266	622.55	919.3
Pc18g03150	Pc18g03150_at	weak similarity to hypothetical transcription activator SPAC139.03 - Schizosaccharomyces pombe [putative sequencing error]	24.35	24.65	28.95	41.2	39.35
Pc22g25290	Pc22g25290_at	strong similarity to protein phosphatase methylesterase Ppe1 - Saccharomyces cerevisiae	18.75	18.1	21.15	32.2	31.9
Pc20g04890	Pc20g04890_at	similarity to salicylate hydroxylase nahG - Pseudomonas putida	14.55	13.8	12.005	18.95	12.1
Pc12g02080	Pc12g02080_at	strong similarity to glucose transporter rco-3 - Neurospora crassa	1548.75	2132.2	2447.5	3000.1	3175.05
Pc15g01320	Pc15g01320_at	strong similarity to high-affinity zinc transport protein Zrt1 - Saccharomyces cerevisiae	67.05	63.45	77	120.4	131.2
Pc20g00090	Pc20g00090_at	similarity to hypothetical protein contig40.tfa_150wg - Aspergillus fumigatus	33.6	24.35	36.45	61.95	77.3
Pc18g03010	Pc18g03010_at	strong similarity to choline permease Hnm1 - Saccharomyces cerevisiae	48.35	70.9	71.85	81.8	116.1
Pc13g13400	Pc13g13400_at	strong similarity to hypothetical protein SPAC1039.06 - Schizosaccharomyces pombe	55.9	59.45	66.25	71.6	79.55
Pc22g17180	Pc22g17180_at	strong similarity to amidohydrolase like protein An02g00990 - Aspergillus niger	28.85	36.9	52.7	74.8	93.45
Pc21g10220	Pc21g10220_at	strong similarity to hypothetical protein contig_1_61_scaffold_4.tfa_250wg - Aspergillus nidulans	55.15	54.2	60.95	81.95	94.9
Pc20g07440	Pc20g07440_at	similarity to protein Srb8 - Saccharomyces cerevisiae	24.4	21.1	19.8	47.45	38.55
Pc13g03320	Pc13g03320_at	strong similarity to acetylornithine deacetylase argE - Myxococcus xanthus	12.005	12.005	12.005	18.75	22.9

## Sheet: Cluster 5
	Name	Description	t1=0h	t2=5h	t3=24h	t4=48h	t5=72h
Pc22g07760	Pc22g07760_at	strong similarity to hypothetical protein 1194_scaffold_2.tfa_330wg - Fusarium graminearum	16.4	12.005	12.005	12.005	12.005
Pc17g00200_s	Pc17g00200_s_at	weak similarity to erythrocyte splice form 1 of ankyrin ANK1 - Homo sapiens	22.6	12.105	12.005	12.005	12.005
Pc17g01170	Pc17g01170_at	weak similarity to protein kinase Sky1 - Saccharomyces cerevisiae	22.05	12.005	12.005	12.005	12.005
Pc12g14450	Pc12g14450_at	strong similarity to aberrant X segregation Axs - Drosophila melanogaster	525.95	347.05	297.3	313.5	385.3
Pc15g01900	Pc15g01900_at	strong similarity to alpha-1-6-glucosidase glcA - Aspergillus parasiticus	58.15	30.45	34.2	24.4	26.85
Pc12g16390	Pc12g16390_at	strong similarity to ABC-type vacuolar membrane protein hmt1p - Schizosaccharomyces pombe	150.2	103.9	80	69.55	65.05
Pc22g04990	Pc22g04990_at	strong similarity to serine threonine kinase cot-1 - Neurospora crassa	709	619.35	531.05	447.05	502.2
Pc20g15540	Pc20g15540_at	strong similarity to D-amino-acid oxidase DAO - Fusarium solani	61.45	31.25	15.8	12.7	40.05
Pc12g12350	Pc12g12350_at	hypothetical protein	55.55	28.6	13.2	12.005	12.005
Pc13g00580	Pc13g00580_at	strong similarity to hypothetical protein contig46_part_ii.tfa_2030cg - Aspergillus fumigatus	21.9	18.55	12.005	12.005	13.1
Pc12g13500	Pc12g13500_at	strong similarity to 6-phosphofructokinase pfkA - Aspergillus niger	289.05	252.5	180.7	160.6	191.45
Pc13g09980	Pc13g09980_at	strong similarity to protein arginine N-methyltransferase 3 PRMT3 - Rattus norvegicus	330.85	230.3	186.95	209	186.15
Pc22g09010	Pc22g09010_at	strong similarity to CDC42-like protein CflA - Penicillium marneffei	515.15	452.05	438.9	414.25	425.05
Pc16g09280	Pc16g09280_at	strong similarity to hypothetical protein contig1497_2.tfa_1200wg - Aspergillus fumigatus	21.05	17	12.855	12.705	12.005
Pc20g03350	Pc20g03350_at	hypothetical protein	19.45	12.105	13.4	12.005	12.005
Pc22g04350	Pc22g04350_at	strong similarity to DNA repair endonuclease rad1p - Schizosaccharomyces pombe	119.95	102.7	81.75	71.9	74.25
Pc22g07470	Pc22g07470_at	strong similarity to hexose transporter Hxt13 - Saccharomyces cerevisiae	12.7	12.005	12.005	12.005	12.005
Pc13g06220	Pc13g06220_at	strong similarity to hypothetical protein brt1 - Schizophyllum commune	296.25	241.5	202.85	176.35	185.25
Pc12g01740	Pc12g01740_at	strong similarity to hypothetical protein contig31_part_ii.tfa_1290cg - Aspergillus fumigatus	27.7	12.405	13.055	14.855	12.005
Pc24g02770_x	Pc24g02770_x_at	similarity to hypothetical protein contig1492_0.tfa_2370cg - Aspergillus fumigatus [putative pseudogene]	21.45	14	13.5	12.455	12.005
Pc22g24180	Pc22g24180_at	strong similarity to n-alkane-inducible cytochrome P450 protein ALK1 - Yarrowia lipolytica	13.6	12.005	12.005	12.005	12.005
Pc06g00210	Pc06g00210_at	strong similarity to secretory component IDGF - Sarcophaga peregrina	54.95	41	13.405	12.005	12.005
Pc13g04350	Pc13g04350_at	strong similarity to maltose O-acetyltransferase maa - Escherichia coli	66.75	66.1	53.05	50	56.4
Pc21g05560	Pc21g05560_at	strong similarity to hypothetical protein SPAC13C5.04 - Schizosaccharomyces pombe	117.55	85.65	71.9	58.55	77.4
Pc20g12110	Pc20g12110_at	strong similarity to sulphydryl oxidase Sox from patent EP565172-A1 - Aspergillus niger	30.25	25.3	12.005	12.005	12.005

## Sheet: Cluster 6
	Name	Description	t1=0h	t2=5h	t3=24h	t4=48h	t5=72h
Pc21g09620	Pc21g09620_at	similarity to SR-protein-specific serine kinase SRPK2 - Homo sapiens [putative pseudogene]	12.005	14.6	12.105	12.005	12.005
Pc21g00960	Pc21g00960_at	strong similarity to lovastatin diketide synthase lovF - Aspergillus terreus	88.65	92.85	46.7	27.65	12.005
Pc22g02130	Pc22g02130_at	hypothetical protein	12.005	14.8	12.005	12.005	12.005
Pc21g22150	Pc21g22150_at	strong similarity to hypothetical protein An16g00290 - Aspergillus niger	135.65	230.4	128	40.2	12.405
Pc22g18700	Pc22g18700_at	weak similarity to alpha-1,6-mannosyltransferase Hoc1 - Saccharomyces cerevisiae [truncated ORF]	29.6	44.05	52.85	21.3	12.005
Pc16g09450	Pc16g09450_at	similarity to ankyrin ANK1 - Homo sapiens	375.65	583.45	451.9	231.85	68.85
Pc20g02580	Pc20g02580_at	strong similarity to F-box WD-repeat protein op2p - Schizosaccharomyces pombe	233.25	225.6	171.45	69.8	30.45
Pc18g04270	Pc18g04270_at	similarity to gentamicin resistance gene like protein An08g01130 - Aspergillus niger	314.5	275.4	196.9	116.4	57.65
Pc18g06380	Pc18g06380_at	strong similarity to mutanase mutA - Penicillium purporogenum	392.3	491.65	334	172.95	127.5
Pc16g01760	Pc16g01760_at	hypothetical protein	282	322.2	274.35	197.8	152.3
Pc13g14080	Pc13g14080_at	similarity to hypothetical protein An03g01740 - Aspergillus niger	86.05	111.75	76.3	30.8	12.005
Pc15g01720	Pc15g01720_at	similarity to hypothetical membrane protein YMR088c - Saccharomyces cerevisiae	792.9	606.9	435.4	136.95	33
Pc22g26490	Pc22g26490_at	hypothetical protein	178.85	276.65	173.8	85.45	59.15
Pc12g07580	Pc12g07580_at	strong similarity to nickel-binding urease accessory protein Eu3 - Glycine max	357.2	380.4	335.45	222.35	183.2
Pc20g11290	Pc20g11290_at	strong similarity to cytochrome P450 alk2A - Candida maltosa	260.6	267.2	246.05	108.1	71.35
Pc16g04690	Pc16g04690_at	similarity to peptide synthase pesA - Metarhizium anisopliae	612.8	579.3	507.75	278.75	100.25
Pc16g00240	Pc16g00240_at	weak similarity to hypothetical cysteine-binding protein fliY - Haloferax volcanii	31.3	52.3	47.05	26.3	23.35
Pc17g00080	Pc17g00080_at	strong similarity to hypothetical protein An18g00170 - Aspergillus niger	499	685.7	463.25	299.95	219.55
Pc22g23520	Pc22g23520_at	strong similarity to cercosporin transporter CFP - Cercospora kikuchii	1151.85	889.7	700.8	333.75	132.4
Pc06g00310	Pc06g00310_at	weak similarity to transcription factor YAP1 - Kluyveromyces lactis	42.4	38.35	38.45	18.8	14.9
Pc22g16550	Pc22g16550_at	hypothetical protein	334.6	469.2	322.85	142.75	47.7
Pc24g03010	Pc24g03010_at	similarity to reverse transcriptase homolog - Bombyx mori [putative pseudogene]	21.5	34.95	30.9	15.75	13.205
Pc22g07490	Pc22g07490_at	weak similarity to zeaxanthin epoxidase ABA2 - Nicotiana plumbaginifolia	47.05	48.7	49.05	24.6	14.1
Pc13g14230	Pc13g14230_at	strong similarity to hypothetical protein contig_1_6_scaffold_1.tfa_280wg - Aspergillus nidulans	483.4	632.8	463.55	200.45	49.55
Pc21g00950	Pc21g00950_at	similarity to hypothetical protein contig_1_168_scaffold_14.tfa_260wg - Aspergillus nidulans	690.55	836.8	455.8	174.05	45.25
Pc13g02070	Pc13g02070_at	strong similarity to hypothetical protein contig_1_26_scaffold_2.tfa_460cg - Aspergillus nidulans	447.9	517.25	515.65	227.4	196.55
Pc22g06340	Pc22g06340_at	strong similarity to hypothetical membrane protein YNL279w - Saccharomyces cerevisiae	324.95	521.85	386.45	177.95	56.25
Pc22g06220	Pc22g06220_at	similarity to integral membrane protein PTH11 - Magnaporthe grisea	594.95	631.75	561.15	455.55	390.75
Pc21g01020	Pc21g01020_at	similarity to hypothetical protein ncu01891.1 - Neurospora crassa	335.3	557.65	314.1	160.7	46.45
Pc19g00590	Pc19g00590_at	hypothetical protein	244.7	314.55	220.65	105.6	52.6
Pc16g08550	Pc16g08550_at	similarity to hypothetical protein ncu02885.1 - Neurospora crassa	381.9	641.7	492.1	236.55	76.9
Pc22g26500	Pc22g26500_at	hypothetical protein	673.05	1013.75	641.25	236.6	70.65
Pc15g01730	Pc15g01730_at	hypothetical protein	831.7	585.85	418.9	160.45	49.4
Pc13g04230	Pc13g04230_at	weak similarity to hard surface induced protein 3 chip3 - Glomerella cingulata	1018.2	848.95	887.65	627.5	485
Pc23g00320	Pc23g00320_at	strong similarity to hypothetical protein 1103_scaffold_1.tfa_190cg - Fusarium graminearum	727.3	782.95	584.05	234.9	90.7
Pc21g12830	Pc21g12830_at	strong similarity to hypothetical amine transporter SPCC18.02 - Schizosaccharomyces pombe	140.75	92.15	95	42.3	14.705
Pc16g07130	Pc16g07130_at	similarity to dis1-suppressing protein kinase dsk1p - Schizosaccharomyces pombe	91.65	101.3	69.7	33.75	19.65
Pc18g06480	Pc18g06480_at	weak similarity to conserved hypothetical protein - Mycobacterium bovis	614.25	633.7	611.5	471.3	355.85
Pc13g06350	Pc13g06350_at	strong similarity to hypothetical protein contig1477_1.tfa_530wg - Aspergillus fumigatus	281.25	481.5	376.4	252.85	238.15
Pc18g04030	Pc18g04030_at	strong similarity to hypothetical protein An07g07320 - Aspergillus niger	30.95	43.65	30.6	18.85	12.005
Pc21g11950	Pc21g11950_at	strong similarity to UDP-N-acetylglucosamine pyrophosphorylase CaUAP1 - Candida albicans	690.15	674.1	588.05	438.45	337.95
Pc20g05960	Pc20g05960_at	similarity to hypothetical transcriptional activator CMR1 - Colletotrichum lagenarium	143.95	228.7	152.6	131.05	112.2
Pc13g08160	Pc13g08160_at	hypothetical protein	96.65	90.3	87.55	62.7	28.3
Pc14g01830	Pc14g01830_at	weak similarity to RNA polymerase II suppressor protein Srb5 - Saccharomyces cerevisiae	129.55	130.5	119.55	89.15	73.4
Pc24g00400	Pc24g00400_at	strong similarity to hypothetical protein ncu08816.1 - Neurospora crassa	71.35	79.9	59.4	31.45	18.5
Pc22g01670	Pc22g01670_at	strong similarity to mitogen-activated protein kinase FsMAPK - Fusarium solani	1012.75	1092.65	1033.9	838.4	618.2
Pc20g12960	Pc20g12960_at	hypothetical protein	962.35	1172.85	924.25	688.8	614.75
Pc21g02510	Pc21g02510_at	strong similarity to high-affinity nicotinic acid permease Tna1 - Saccharomyces cerevisiae	255.45	288.05	282.45	189.8	175.6
Pc13g03740	Pc13g03740_at	strong similarity to hypothetical protein contig31_part_i.tfa_960wg - Aspergillus fumigatus	400.65	610.95	513.45	456.6	299.25
Pc21g22940	Pc21g22940_at	weak similarity to hypothetical protein An01g11580 - Aspergillus niger	230.6	411.8	266.7	91.8	21.35
Pc06g00320	Pc06g00320_at	strong similarity to hypothetical protein contig1493_1.tfa_1830wg - Aspergillus fumigatus	461.9	398.65	404.3	111.9	12.005
Pc08g00010_s	Pc08g00010_s_at	strong similarity to hypothetical protein mg05551.1 - Magnaporthe grisea	25.65	42	26.5	18.55	16.65
Pc16g15460	Pc16g15460_at	hypothetical protein	623.95	631.75	494.55	265.45	126.35
Pc06g00400	Pc06g00400_at	weak similarity to hypothetical protein contig46_part_i.tfa_580wg - Aspergillus fumigatus	588.45	482.9	385.05	147.1	66.8
Pc18g05650	Pc18g05650_at	strong similarity to hypothetical protein An07g09260 - Aspergillus niger	142.45	171.45	154.45	105.25	50
Pc22g07540	Pc22g07540_at	similarity to hypothetical protein contig202.tfa_130cg - Aspergillus fumigatus	80.6	64.85	79.35	62.25	37.6
Pc15g00950	Pc15g00950_at	weak similarity to hypothetical protein SPCC645.13 - Schizosaccharomyces pombe	72.7	101.3	71	41.25	22.75
Pc13g14090	Pc13g14090_at	similarity to hypothetical suppressor of bem1 bud5 bem46p - Schizosaccharomyces pombe	235.5	307.5	263.5	140.45	83.9
Pc20g10780	Pc20g10780_at	weak similarity to hypothetical protein An04g07410 - Aspergillus niger	83.75	78.05	65	41.35	28.2
Pc20g07860	Pc20g07860_at	strong similarity to hypothetical protein contig_1_60_scaffold_4.tfa_40wg - Aspergillus nidulans	169.45	261.85	199.75	91.05	19.8
Pc18g06660	Pc18g06660_at	hypothetical protein	331.45	436.65	330.55	207.45	105
Pc12g01930	Pc12g01930_at	similarity to ribonuclease III like protein An03g00790 - Aspergillus niger	39.5	47.1	35.9	27.1	15.705
Pc21g12840	Pc21g12840_at	strong similarity to hypothetical protein contig_1_153_scaffold_12.tfa_490wg - Aspergillus nidulans	332.9	186.2	157.1	62.75	13.35
Pc16g12530	Pc16g12530_at	strong similarity to hypothetical protein An13g01540 - Aspergillus niger	107.8	157.8	103.2	62.4	41.8
Pc22g21200	Pc22g21200_at	similarity to hypothetical protein An16g06250 - Aspergillus niger	39.7	40.45	32	24.25	17.7
Pc16g04570	Pc16g04570_at	strong similarity to hypothetical 19S proteasome interacting protein Nas6 - Saccharomyces cerevisiae	252.75	264.9	235.65	205.25	178.4
Pc06g00220	Pc06g00220_at	similarity to hypothetical protein B2O8.260 - Neurospora crassa	244.8	303.45	234.2	88.3	38
Pc21g17520	Pc21g17520_at	strong similarity to hypothetical protein CAD21401.1 - Neurospora crassa	139	141.75	125.1	148	115.6
Pc22g26510	Pc22g26510_at	weak similarity to hypothetical protein YER080w - Saccharomyces cerevisiae	195.55	260	200.4	135.1	101.65
Pc21g09020	Pc21g09020_at	strong similarity to alcohol dehydrogenase alcB - Aspergillus nidulans	57.5	90.55	56.45	49.45	47.4
Pc18g02640	Pc18g02640_at	strong similarity to beta-galactosidase like protein An02g00610 - Aspergillus niger [putative sequencing error]	598.45	951.85	509.05	240.55	118.7
Pc22g19970	Pc22g19970_at	strong similarity to lovF gene expression regulator like protein An16g05120 - Aspergillus niger	227.35	286.4	235.8	213.3	159.05
Pc22g07290	Pc22g07290_at	weak similarity to hypothetical protein YER080w - Saccharomyces cerevisiae [putative pseudogene]	234.05	236.25	205.75	195.65	141.95
Pc20g02250	Pc20g02250_at	similarity to chitinase - Chelonus sp.	451.35	879.9	569.8	355.75	144.6
Pc16g13370	Pc16g13370_at	similarity to hypothetical protein contig_1_13_scaffold_1.tfa_60cg - Aspergillus nidulans	12.005	25.35	12.3	13.25	12.005
Pc24g00650	Pc24g00650_at	similarity to hypothetical protein An15g05640 - Aspergillus niger	1293.05	1541.05	1590.75	794.15	250.55
Pc16g11580	Pc16g11580_at	hypothetical protein	169.6	241.6	181.8	82.2	26.55
Pc24g00260_s	Pc24g00260_s_at	strong similarity to hypothetical protein 1190_scaffold_2.tfa_540wg - Fusarium graminearum [truncated ORF][putative sequencing error]	29.55	37.85	31.5	21.8	16.7
Pc14g00030	Pc14g00030_at	weak similarity to hypothetical protein PA1213 - Pseudomonas aeruginosa	46.9	47.95	56.45	52.2	24.3
Pc14g00020	Pc14g00020_at	weak similarity to hypothetical transcription regulator protein - Schizosaccharomyces pombe	90.8	87.45	110.85	58.45	43.3
Pc12g03910	Pc12g03910_at	hypothetical protein	600	714.95	589.45	356	273.05
Pc21g22950	Pc21g22950_at	strong similarity to hypothetical protein An01g11590 - Aspergillus niger	190.45	284.4	256.15	185	115.3
Pc21g01210	Pc21g01210_at	similarity to hypothetical amine transporter SPCC18.02 - Schizosaccharomyces pombe	295.5	220.6	215.6	80.25	20.255
Pc22g15670	Pc22g15670_at	strong similarity to hypothetical protein An03g03930 - Aspergillus niger	159.1	182.9	118.5	73	43.3
Pc20g13730	Pc20g13730_at	weak similarity to hypothetical protein An01g11500 - Aspergillus niger	70.15	102	81.15	44	15.055
Pc18g01680	Pc18g01680_at	similarity to hypothetical protein An02g08040 - Aspergillus niger	48.95	68.05	65.1	36.7	23.45
Pc22g05280	Pc22g05280_at	strong similarity to hypothetical protein An01g07410 - Aspergillus niger	112.75	164.05	140.15	84.9	94.8
Pc22g18690	Pc22g18690_at	weak similarity to alpha-1,6-mannosyltransferase Hoc1 - Saccharomyces cerevisiae [truncated ORF]	79.45	94.4	113.65	56.9	27.8
Pc22g03780	Pc22g03780_at	similarity to Slg1 - Saccharomyces cerevisiae	1068.55	1071.8	964.8	852.95	731.05
Pc13g15600	Pc13g15600_at	weak similarity to hypothetical protein contig_1_42_scaffold_2.tfa_110cg - Aspergillus nidulans	174.1	202.85	155.55	117.8	91.55
Pc21g05940	Pc21g05940_at	strong similarity to GTP-binding protein a-ras - Aspergillus nidulans	1091.75	1069.7	1060.75	849	681.8
Pc21g20810	Pc21g20810_at	strong similarity to hypothetical protein An04g09900 - Aspergillus niger	35.25	49.15	37.55	28.05	14.1
Pc16g00680	Pc16g00680_at	strong similarity to lipase - Penicillium allii	38.85	94.05	51.5	22.55	14.5
Pc21g14960	Pc21g14960_at	strong similarity to severin kinase - Dictyostelium discoideum	90.5	107.05	93.2	52.55	48.05
Pc21g07200	Pc21g07200_at	similarity to maltose pathway regulatory protein Mal13 - Saccharomyces cerevisiae	222.5	240.1	212.15	190.45	177.45
Pc16g05860	Pc16g05860_at	strong similarity to small glutamine-rich tetratricopeptide protein SGT - Homo sapiens	803.45	904.85	836.55	699.45	678.25
Pc24g00350	Pc24g00350_at	hypothetical protein	30.75	33.15	26.2	17.15	12.355
Pc22g18050	Pc22g18050_at	strong similarity to Rad52 homologue MUS11 - Neurospora crassa	40.85	45.8	39.25	26.4	19.95
Pc09g00160_s	Pc09g00160_s_at	hypothetical protein	1040.5	877.5	663.6	308	137.35
Pc22g24650	Pc22g24650_at	strong similarity to hypothetical protein An15g05550 - Aspergillus niger	111.05	137.3	83.05	54.3	31.85
Pc22g07850	Pc22g07850_at	strong similarity to ADP ribosylation factor like protein An11g01790 - Aspergillus niger	252.55	314.05	236.25	178.35	140.05
Pc13g08150	Pc13g08150_at	similarity to hypothetical protein An04g03190 - Aspergillus niger	382.7	421.9	379.15	231.6	101.65
Pc21g11550	Pc21g11550_at	strong similarity to GTP-binding protein rab4 - Homo sapiens	154.6	186.35	186.85	145.95	144.15
Pc21g20230	Pc21g20230_at	strong similarity to hypothetical protein mg03902.1 - Magnaporthe grisea	250.9	293.35	294.3	237.2	252.75
Pc12g12190	Pc12g12190_at	strong similarity to hypothetical zinc-finger protein flbC - Aspergillus nidulans	104.35	135.4	99.35	67.3	46.75
Pc20g04120	Pc20g04120_at	strong similarity to hypothetical protein contig1485_1.tfa_290cg - Aspergillus fumigatus	273.2	352.3	349.4	209.7	201.2
Pc21g15480	Pc21g15480_at	strong similarity to cyclic peptide AM-toxin synthase like protein An03g00650 - Aspergillus niger	413	519.3	398.05	266.8	119.9
Pc12g13660	Pc12g13660_at	strong similarity to indole-3-acetaldehyde dehydrogenase iad1 - Ustilago maydis	269.15	431.25	292.2	252.3	194.35
